# Supplementary material for: Recombinational micro-evolution of functionally different metallothionein promoter alleles from Orchesella cincta
Source: BMC Evol Biol. 2007 Jun 11;7:88. doi: 10.1186/1471-2148-7-88 (PMC1913499; doi:10.1186/1471-2148-7-88)
Supplement: Additional file 1 — Alignment of the primary sequences. The primary sequences were aligned with the consensus sequences of the alleles identified in the mt coding sequence [26] [file 1471-2148-7-88-S1.msf]

PileUp

   MSF: 2871   Type: N   Check: 4984   ..

 Name: 3-15promotorfinal 	Len: 2871	Check: 6231	Weight: 0
 Name: A#2 	Len: 2871	Check: 8854	Weight: 0
 Name: A10-9 	Len: 2871	Check: 4293	Weight: 0
 Name: A2-1 	Len: 2871	Check: 7501	Weight: 0
 Name: A2-4 	Len: 2871	Check: 6656	Weight: 0
 Name: B#2 	Len: 2871	Check: 8512	Weight: 0
 Name: B3-14 	Len: 2871	Check: 1755	Weight: 0
 Name: B3-3 	Len: 2871	Check: 1025	Weight: 0
 Name: C#2 	Len: 2871	Check: 4910	Weight: 0
 Name: C14-1 	Len: 2871	Check: 4315	Weight: 0
 Name: C24-2 	Len: 2871	Check: 4740	Weight: 0
 Name: D#2 	Len: 2871	Check: 9015	Weight: 0
 Name: D4-3. 	Len: 2871	Check: 9997	Weight: 0
 Name: D4-5 	Len: 2871	Check: 419	Weight: 0
 Name: E 	Len: 2871	Check: 4859	Weight: 0
 Name: E7-8 	Len: 2871	Check: 3533	Weight: 0
 Name: F#2 	Len: 2871	Check: 6148	Weight: 0
 Name: G 	Len: 2871	Check: 4035	Weight: 0
 Name: G11-6 	Len: 2871	Check: 9239	Weight: 0
 Name: G12-3 	Len: 2871	Check: 5777	Weight: 0
 Name: G2-3 	Len: 2871	Check: 9715	Weight: 0
 Name: G7-2 	Len: 2871	Check: 4098	Weight: 0
 Name: G8-1 	Len: 2871	Check: 9771	Weight: 0
 Name: G8-2 	Len: 2871	Check: 9799	Weight: 0
 Name: G8-3 	Len: 2871	Check: 4304	Weight: 0
 Name: H1-1 	Len: 2871	Check: 4	Weight: 0
 Name: H1-4 	Len: 2871	Check: 8966	Weight: 0
 Name: H12-11 	Len: 2871	Check: 5004	Weight: 0
 Name: H12-13 	Len: 2871	Check: 4116	Weight: 0
 Name: P50-2 	Len: 2871	Check: 7484	Weight: 0
 Name: P50-7 	Len: 2871	Check: 7501	Weight: 0
 Name: P62-5 	Len: 2871	Check: 6832	Weight: 0
 Name: P8-3 	Len: 2871	Check: 4631	Weight: 0
 Name: P8-5 	Len: 2871	Check: 8680	Weight: 0
 Name: pmtBALA3-10 	Len: 2871	Check: 9038	Weight: 0
 Name: x16-2 	Len: 2871	Check: 1955	Weight: 0
 Name: X21-1_R_M13 	Len: 2871	Check: 9608	Weight: 0
 Name: X46-2 	Len: 2871	Check: 1664	Weight: 0

//

                   1                                                   50
3-15promotorfinal  .......... .......... .......... .......... ..........
              A#2  .......... .......... .......... .......... ..........
            A10-9  GGCATTCTAG TTTGAGTCAG TCTACCGGTA TTCGGATAAT GGAAAGATGA
             A2-1  GGCATTCTAG TTTGAGTCAG TCTACCGGTA TTCGGATAAT GGAAAGATGA
             A2-4  GGCATTCTAG TTTGAGTCAG TCTACCGGTA TTCGGATAAT GGAAAGATGG
              B#2  .......... .......... .......... .......... ..........
            B3-14  GGCATTCTAG TTTGAGTCAG TCTACCGGTA TTCGGATAAT GGAAAGATGA
             B3-3  GGCATTCTAG TTTGAGTCAG TCTACCGGTA TTCGGATAAT GGAAAGATGA
              C#2  .......... .......... .......... .......... ..........
            C14-1  GGCATTCTAG TTTGAGTCAG TCTACCGGTA TTCGGATAAT GGAAAGATGA
            C24-2  GGCATTCTAG TTTGAGTCAG TCTACCGGTA TTCGGATAAT GGAAAGATGA
              D#2  .......... .......... .......... .......... ..........
            D4-3.  .......... .......... .......... .......... ..........
             D4-5  GGCATTCTAG TTTGAGTCAG TCTACCGGTA TTCGGATAAT GGAAAGATGA
                E  .......... .......... .......... .......... ..........
             E7-8  GGCATTCTAG TTTGAGTCAG TCTACCGGTA TTCAGATAAT GGAAAGATGA
              F#2  .......... .......... .......... .......... ..........
                G  .......... .......... .......... .......... ..........
            G11-6  GGCATTCTAG TTTGAGTCAG TCTACCGGTA TTCGGATAAT GGAAAGATGA
            G12-3  GGCATTCTAG TTTGAGTCAG TCTACCGGTA TTCGGATAAT GGAAAGATGA
             G2-3  GGCATTCTAG TTTGAGTCAG TCTACCGGTA TTCGGATAAT GGAAAGATGA
             G7-2  GGCATTCTAG TTTGAGTCAG TCTACCGGTA TTCGGATAAT GGAAAGATGA
             G8-1  GGCATTCTAG TTTGAGTCAG TCTACCGGTA TTCGGATAAT GGAAAGATGA
             G8-2  GGCATTCTAG TTTGAGTCAG TCTACCGGTA TTCGGATAAT GGAAAGATGA
             G8-3  GGCATTCTAG TTTGAGTCAG TCTACCGGTA TTCGGATAAT GGAAAGATGA
             H1-1  GGCATTCTAG TTTGAGTCAG TCTACCGGTA TTCGGATAAT GGAAAGATGA
             H1-4  GGCATTCTAG TTTGAGTCAG TCTACCGGTA TTCGGATAAT GGAAAGATGA
           H12-11  GGCATTCTAG TTTGAGTCAG TCTACCGGTA TTCGGATAAT GGAAAGATGA
           H12-13  GGCATTCTAG TTTGAGTCAG TCTACCGGTA TTCGGATAAT GGAAAGATGA
            P50-2  GGCATTCTAG TTTGAGTCAG TCTACCGGTA TTCGGATAAT GGAAAGATGA
            P50-7  GGCATTCTAG TTTGAGTCAG TCTACCGGTA TTCGGATAAT GGAAAGATGA
            P62-5  GGCATTCTAG TTTGAGTCAG TCTACCGGTA TTCGGATAAT GGAAAGATGA
             P8-3  .......... .......... .......... .......... ..........
             P8-5  GGCATTCTAG TTTGAGTCAG TCTACCGGTA TTCGGATAAT GGAAAGATGA
      pmtBALA3-10  GGCATTCTAG TTTGAGTCAG TCTACCGGTA TTCGGATAAT GGAAAGATGA
            x16-2  GGCATTCTAG TTTGAGTCAG TCTACCGGTA TTCAGATAAT GGAAAGATGA
      X21-1_R_M13  .......... .......... .......... .......... ..........
            X46-2  GGCATTCTAG TTTGAGTCAG TCTACCGGTA TTCAGATAAT GGAAAGATGA

                   51                                                 100
3-15promotorfinal  .......... .......... .......... .......... ..........
              A#2  .......... .......... .......... .......... ..........
            A10-9  GAGA.TCAAT CGTACGAGCC AAACGAGAAA ACTTTCAAAT GGGGAGAATA
             A2-1  GAGA.TCAAT CGTACGAGCC AAACGAGAAA ACTTTCAAAT GGGGAGAATA
             A2-4  GAGA.TCAAT CGTACGAGCC AAACGAGAAA ACTTTCAAAT GGGGAGAATA
              B#2  .......... .......... .......... .......... ..........
            B3-14  GAGA.TCAAT CGTACGAGCC AAACGAGAAA ACTTTCAAAT GGGGAGAATA
             B3-3  GAGA.TCAAT CGTACGAGCC AAACGAGAAA ACTTTCAAAT GGGGAGAATA
              C#2  .......... .......... .......... .......... ..........
            C14-1  GAGA.TCAAT CGTACGAGCC AAACGAGAAA ACTTTCAAAT GGGGAGAATA
            C24-2  GAGA.TCAAT CGTACGAGCC AAACGAGAAA ACTTTCAAAT GGGGAGAATA
              D#2  .......... .......... .......... .......... ..........
            D4-3.  .......... .......... .......... .......... ..........
             D4-5  GAGA.TCAAT CGTACGAGCC AAACGAGAAG ACTTTCAAAT GGGGAGAATA
                E  .......... .......... .......... .......... ..........
             E7-8  GAGCGTCAAT CGTACGAGCC AAACGAGAAG ACTTTCAAAT GGGGAGAATA
              F#2  .......... .......... .......... .......... ..........
                G  .......... .......... .......... .......... ..........
            G11-6  GAGA.TCAAT CGTACGAGCC AAACGAGAAG ACTTTCAAAT GGGGAGAATA
            G12-3  GAGA.TCAAT CTTACGAGCC AAACGAGAAG ACTTTCAAAT GGGGAGAATA
             G2-3  GAGA.TCAAT CGTACGAGCC AAACGAGAAG ACTTTCAAAT GGGGAGAATA
             G7-2  GAGA.TCAAT CGTACGAGCC AAACGAGAAG ACTTTCAAAT GGGGAGAATA
             G8-1  GAGA.TCAAT CGTACGAGCC AAACGAGAAG ACTTTCAAAT GGGGAGAATA
             G8-2  GAGA.TCAAT CGTACGAGCC AAACGAGAAG ACTTTCAAAT GGGGAGAATA
             G8-3  GAGA.TCAAT CGTACGAGCC AAACGAGAAG ACTTTCAAAT GGGGAGAATA
             H1-1  GAGA.TCAAT CGTACGAGCC AAACGAGAAG ACTTTCAAAT GGGGAGAATA
             H1-4  GAGA.TCAAT CGTACGAGCC AAACGAGAAG ACTTTCAAAT GGGGAGAATA
           H12-11  GAGA.TCAAT CGTACGAGCC AAACGAGAAA ACTTTCAAAT GGGGAGAATA
           H12-13  GAGA.TCAAT CGTACGAGCC AAACGAGAAA ACTTTCAAAT GGGGAGAATA
            P50-2  GAGA.TCAAT CGTACGAGCC AAACGAGAAA ACTTTCAAAT GGGGAGAATA
            P50-7  GAGA.TCAAT CGTACGAGCC AAACGAGAAA ACTTTCAAAT GGGGAGAATA
            P62-5  GAGA.TCAAT CGTACGAGCC AAACGAGAAA ACTTTCAAAT GGGGAGAATA
             P8-3  .......... .......... .......... .......... ..........
             P8-5  GAGA.TCAAT CTTACGAGCC AAACGAGAAG ACTTTCAAAT GGGGAGAATA
      pmtBALA3-10  GAGA.TCAAT CGTACGAGCC AA.CGAGAAA ACTTTCAAGT GGGGAGAATA
            x16-2  GAGA.TCAAT CGTACGAGCC AAACGAGAAG ACTTTCAAAT GGGGAGAATA
      X21-1_R_M13  .......... .......... .......... .......... ..........
            X46-2  GAGA.TCAAT CGTACGAGCC AAACGAGAAG ACTTTCAAAT GGGGAGAATA

                   101                                                150
3-15promotorfinal  .......... .......... .......... .......... ..........
              A#2  .......... .......... .......... .......... ..........
            A10-9  CGATATTGTG ATTGATGCAG CGTGGAGCGT AGTTGACATT GTTCATGGTG
             A2-1  CGATATTGTG ATTGATGCAG CGTGGAGCGT AGTTGACATT GTTCATGGTG
             A2-4  CGATATTGTG ATTGATGCAG CGTGGAGCGT AGTTGACATT GTTCATGGTG
              B#2  .......... .......... .......... .......... ..........
            B3-14  CGATATTGTG ATTGATGCAG CGTGGAGCGT AGTTGACATT GTTCGTGGTG
             B3-3  CGATATTGTG ATTGATGCAG CGTGGAGCGT AGTTGACATT GTTCATGGTG
              C#2  .......... .......... .......... .......... ..........
            C14-1  CGATATTGTG ATTGATGCAG CGTGGAGCGT AGTTGACATT GTTCATGGTG
            C24-2  CGATATTGTG ATTGATGCAG CGTGGAGCGT AGTTGACATT GTTCATGGTG
              D#2  .......... .......... .......... .......... ..........
            D4-3.  .......... .......... .......... .......... ..........
             D4-5  CGATATTGTG ATTGATGCAG CGTGGAGCGT AGTTGACATT GTTCATGGTG
                E  .......... .......... .......... .......... ..........
             E7-8  CGATATTGTG ATTGATGCAG CGTGGAGCGT AGTTGACATT GTTCATGGTG
              F#2  .......... .......... .......... .......... ..........
                G  .......... .......... .......... .......... ..........
            G11-6  CGATATTGTG ATTGATGCAG CGTGGAGCGT AGTTGACATT GTTCATGGTG
            G12-3  CGATATTGTG GTTGATGCAG CGTGGAGCGT AGTTGACATT GTTCATGGTG
             G2-3  CGATATTGTG ATTGATGCAG CGTGGAGCGT AGTTGACATT GTTCATGGTG
             G7-2  CGATATTGTG ATTGATGCAG CGTGGAGCGT AGTTGACATT GTTCATGGTG
             G8-1  CGATATTGTG ATTGATGCAG CGTGGAGCGT AGTTGACATT GTTCATGGTG
             G8-2  CGATATTGTG ATTGATGCAG CGTGGAGCGT AGTTGACATT GTTCATGGTG
             G8-3  CGATATTGTG ATTGATGCAG CGTGGAGCGT AGTTGACATT GTTCATGGTG
             H1-1  CGATATTGTG ATTGATGCAG CGTGGAGCGT AGTTGACATT GTTCATGGTG
             H1-4  CGATATTGTG ATTGATGCAG CGTGGAGCGT AGTTGACATT GTTCATGGTG
           H12-11  CGATATTGTG ATTGATGCAG CGTGGAGCGT AGTTGACATT GTTCATGGTG
           H12-13  CGATATTGTG ATTGATGCAG CGTGGAGCGT AGTTGACATT GTTCATGGTG
            P50-2  CGATATTGTG ATTGATGCAG CGTGGAGCGT AGTTGACATT GTTCATGGTG
            P50-7  CGATATTGTG ATTGATGCAG CGTGGAGCGT AGTTGACATT GTTCATGGTG
            P62-5  CGATATTGTG ATTGATGCAG CGTGGAGCGT AGTTGACATT GTTCATGGTG
             P8-3  .......... .......... .......... .......... ..........
             P8-5  CGATATTGTG ATTGATGCAG CGTGGAGCGT AGTTGACATT GTTCATGGTG
      pmtBALA3-10  CGATATTGTG ATTGATGCAG CGTGGAGCGT AGTTGACATT GTTCATGGTG
            x16-2  CGATATTGTG ATTGATGCAG CGTGGAGCGT AGTTGACATT GTTCATGGTG
      X21-1_R_M13  .......... .......... .......... .......... ..........
            X46-2  CGATATTGTG ATTGATGCAG CGTGGAGCGT AGTTGACATT GTTCATGGTG

                   151                                                200
3-15promotorfinal  .......... .......... .......... .......... ..........
              A#2  .......... .......... .......... .......... ..........
            A10-9  GCTGCTTCGA GTCTTTTAGC AAGAATCTTA ATCTACATCA CAAATTCCAG
             A2-1  GCTGCTTCGA GTCTTTTAGC AAGAATCTTA ATCTACATCA CAAATTCCAG
             A2-4  GCTGCTTCGA GTCTTTTAGC AAGAATCTTA ATCTACATCA CAAATTCCAG
              B#2  .......... .......... .......... .......... ..........
            B3-14  GCTGCTTCGA GTCTTTTAGC AAGAATCTTA ATCTACATCA CAAATTCCAG
             B3-3  GCTGCTTCGA GTCTTTTAGC AAGAATCTTA ATCTACATCA CAAATTCCAG
              C#2  .......... .......... .......... .......... ..........
            C14-1  GCTGCTTCGA GTCTTTTAGC AAGAATCTTA ATCTACATCA CAAATTCCAG
            C24-2  GCTGCTTCGA GTCTTTTAGC AAGAATCTTA ATCTACATCA CAAATTCCAG
              D#2  .......... .......... .......... .......... ..........
            D4-3.  .......... .......... .......... .......... ..........
             D4-5  GCTGCTTCGA GTCTTTTAGC AAGAATCTTA ATCTACACCA CAAATTCCAG
                E  .......... .......... .......... .......... ..........
             E7-8  GCTGCTTCGA GTCTTTTAGC AAGAATCTTA ATCTACATCA CAAATTCCAG
              F#2  .......... .......... .......... .......... ..........
                G  .......... .......... .......... .......... ..........
            G11-6  GCTGCTTCGA GTCTTTTAGC AAGAATCTTA ATCTACACCA CAAATTCCAG
            G12-3  GCTGCTTTGA GTCTTTTAGC AAGAATCTTA ATCTACACCA CAAATTCCAG
             G2-3  GCTGCTTCGA GTCTTTTAGC AAGAATCTTA ATCTACACCA CAAATTCCAG
             G7-2  GCTGCTTCGA GTCTTTTAGC AAGAATCTTA ATCTACATCA CAAATTCCAG
             G8-1  GCTGCTTCGA GTCTTTTAGC AAGAATCTTA ATCTACACCA CAAATTCCAG
             G8-2  GCTGCTTCGA GTCTTTTAGC AAGAATCTTA ATCTACACCA CAAATTCCAG
             G8-3  GCTGCTTCGA GTCTTTTGGC AAGAATCTTA ATCTACACCA CAAATTCCAG
             H1-1  GCTGCTTCGA GTCTTTTAGC AAGAATCTTA ATCTACACCA CAAATTCCAG
             H1-4  GCTGCTTCGA GTCTTTTAGC AAGAATCTTA ATCTACACCA CAAATTCCAG
           H12-11  GCTGCTTCGA GTCTTTTAGC AAGAATCTTA ATCTACATCA CAAATTCCAG
           H12-13  GCTGCTTCGA GTCTTTTAGC AAGAATCTTA ATCTACATCA CAAATTCCAG
            P50-2  GCTGCTTCGA GTCTTTTAGC AAGAATCTTA ATCTACATCA CAAATTCCAG
            P50-7  GCTGCTTCGA GTCTTTTAGC AAGAATCTTA ATCTACATCA CAAATTCCAG
            P62-5  GCTGCTTCGA GTCTTTTAGC AAGAATCTTA ATCTACATCA CAAATTCCAG
             P8-3  .......... .......... .......... .......... ..........
             P8-5  GCTGCTTTGA GTCTTTTAGC AAGAATCTTA ATCTACACCA CAAATTCCAG
      pmtBALA3-10  GCTGCTTTGA ATCTTTTAGC AAGAATCTTA ATCTGCATCA CAAATTCCAG
            x16-2  GCTGCTTCGA GTCTTTTAGC AAGAATCTTA ATCTACATCA CAAATTCCAG
      X21-1_R_M13  .......... .......... .......... .......... ..........
            X46-2  GCTGCTTCGA GTCTTTTAGC AAGAATCTTA ATCTACATCA CAAATTCCAG

                   201                                                250
3-15promotorfinal  .......... .......... .......... .......... ..........
              A#2  .......... .......... .......... .......... ..........
            A10-9  GTTGCGCTGG AGCAACTGTT TCATGCCGCT TTGTACCTGC GATGGTAATA
             A2-1  GTTGCGCTGG AGCAACTGTT TCATGCCGCT TTGTACCTGC GATGGTAATA
             A2-4  GTTGCGCTGG AGCAACTGTT TCATGCCGCT TTGTACCTGC GATGGTAATA
              B#2  .......... .......... .......... .......... ..........
            B3-14  GTTGCGCTGG AGCAACTGTT TCATGCCGCT TTGTACCTGC GATGGTAATA
             B3-3  GTTGCGCTGG AGCAACTGTT TCATGCCGCT TTGTACCTGC GATGGTAATA
              C#2  .......... .......... .......... .......... ..........
            C14-1  GTTGCGCTGG AGCAACTGTT TCATGCCGCT TTGTACCTGC GATGGTAATA
            C24-2  GTTGCGCTGG AGCAACTGTT TCATGCCGCT TTGTACCTGC GATGGTAATA
              D#2  .......... .......... .......... .......... ..........
            D4-3.  .......... .......... .......... .......... ..........
             D4-5  GTTGCTCTAG AGCAACTATT TCATGCCGCT TTGTACCTGC GATGGTAATA
                E  .......... .......... .......... .......... ..........
             E7-8  GTTGCGCTGG AGCAACTATT TCATGCCGCT TTGTACCTGC GATGGTAATA
              F#2  .......... .......... .......... .......... ..........
                G  .......... .......... .......... .......... ..........
            G11-6  GTTGCGCTGG AGCAACTATT TCATGCCGCT TTGTACCTGC GATGGTAATA
            G12-3  GTTGCTCTAG AGCAACTATT TCATGCCGCT TTGTACCTGC GATGGTAATA
             G2-3  GTTGCTCTAG AGCAACTATT TCATGCCGCT TTGTACCTGC GATGGTAATA
             G7-2  GTCGCGCTGG AGCAACTATT TCATGCCGCT TTGTACCTGC GATGGTAATA
             G8-1  GTTGCTCTAG AGCAACTATT TCATGCCGCT TTGTACCTGC GATGGTAATA
             G8-2  GTTGCTCTAG AGCAACTATT TCATGCCGCT TTGTACCTGC GATGGTAATA
             G8-3  GTTGCTCTAG AGCAACTATT TCATGCCGCT TTGTACCTGC GATGGTAATA
             H1-1  GTTGCTCTAG AGCAACTATT TCATGCCGCT TTGTACCTGC GATGGTAATA
             H1-4  GTTGCTCTAG AGCAACTATT TCATGCCGCT TTGTACCTGC GATGGTAATA
           H12-11  GTTGCGCTGG AGCAACTGTT TCATGCCGCT TTGTACCTGC GATGGTAATA
           H12-13  GTTGCGCTGG AGCAACTGTT TCATGCCGCT TTGTACCTGC GATGGTAATA
            P50-2  GTTGCGCTGG AGCAACTGTT TCATGCCGCT TTGTACCTGC GATGGTAATA
            P50-7  GTTGCGCTGG AGCAACTGTT TCATGCCGCT TTGTACCTGC GATGGTAATA
            P62-5  GTTGCGCTGG AGCAACTGTT TCATGCCGCT TTGTACCTGC GATGGTAATA
             P8-3  .......... .......... .......... .......... ..........
             P8-5  GTTGCTCTAG AGCAACTATT TCATGCCGCT TTGTACCTGC GATGGTAATA
      pmtBALA3-10  GTTGCACTGG AGCAACTGTT TCATGCCGCA TTGTACCTGC GATGGTAATA
            x16-2  GTTGCGCTGG AGCAACTATT TCATGCCGCT TTGTACCTGC GATGGTAATA
      X21-1_R_M13  .......... .......... .......... .......... ..........
            X46-2  GTTGCGCTGG AGCAACTATT TCATGCCGCT TTGTACCTGC GATGGTAATA

                   251                                                300
3-15promotorfinal  .......... .......... .......... .......... ..........
              A#2  .......... .......... .......... .......... ..........
            A10-9  GAAGTATATT ATTTTTAA.C AAAACGGGCC GACGTAAGCA TTACTACTAA
             A2-1  GAAGTATATT ATTTTTAA.C AAAACGGGCC GACGTAAGCA TTACTACTAA
             A2-4  GAAGTATATT ATTTTTAA.C AAAACGGGCC GACGTAAGCA TTACTACTAA
              B#2  .......... .......... .......... .......... ..........
            B3-14  GAAGTATATT ATTTTTAA.C AAAACGGGCC GACGTAAGCA TTACTACTAA
             B3-3  GAAGTATATT ATTTTTAA.C AAAACGGGCC GACGTAAGCA TTACTACTAA
              C#2  .......... .......... .......... .......... ..........
            C14-1  GAAGTATATT ATTTTTAA.C AAAACGGGCC GACGTAAGCA TTACTACTAA
            C24-2  GAAGTATATT ATTTTTAA.C AAAACGGGCC GACGTAAGCA TTACTACTAA
              D#2  .......... .......... .......... .......... ..........
            D4-3.  .......... .......... .......... .......... ..........
             D4-5  GAATTATATT ACTTTTAA.C AAAACGGGCC GGCGTAAGCA TTACTACTAA
                E  .......... .......... .......... .......... ..........
             E7-8  GAATTATATT ACCTTTAA.C AAAACGGGCC GGCGTAAGCT TTATTACTAA
              F#2  .......... .......... .......... .......... ..........
                G  .......... .......... .......... .......... ..........
            G11-6  GAATTATATT ACTTTTAA.C AAAACGGGCC GGCGTAAGCA TTACTACTAA
            G12-3  GAATTATATT ACTTTTAA.C AAAACGGGCC GGCGTAAGCA TTACTACTAA
             G2-3  GAATTATATT ACTTTTAA.C AAAACGGGCC GGCGTAAGCA TTACTACTAA
             G7-2  GAATTATATT AATTTTAA.C AAAACGGGCC GGCATAAGCA TTACTACTAA
             G8-1  GAATTATATT ACTTTTAA.C AAAACGGGCC GGCGTAAGCA TTACTACTAA
             G8-2  GAATTATATT ACTTTTAA.C AAAACGGGCC GGCGTAAGCA TTACTACTAA
             G8-3  GAATTATATT ACTTTTAA.C AAAACGGGCC GGCGTAAGCA TTACTACTAA
             H1-1  GAATTATATT ACTTTTAA.C AAAACGGGCC GGCGTAAGCA TTACTACTAA
             H1-4  GAATTATATT ACTTTTAA.C AAAACGGGCC GGCGTAAGCA TTACTACTAA
           H12-11  GAAGTATATT ATTTTTAA.C AGAACGGGCC GACGTAAGCA TTACTACTAA
           H12-13  GAAGTATATT ATTTTTAA.C AAAACGGGCC GACGTAAGCA TTACTACTAA
            P50-2  GAAGTATATT ATTTTTAA.C AAAACGGGCC GACGTAAGCA TTACTACTAA
            P50-7  GAAGTATATT ATTTTTAA.C AAAACGGGCC GACGTAAGCA TTACTACTAA
            P62-5  GAAGTATATT ATTTTTAA.C AAAACGGGCC GACGTAAGCA TTACTACTAA
             P8-3  .......... .......... .......... .......... ..........
             P8-5  GAATTATATT ACTTTTAA.C AAAACGGGCC GGCGTAAGCA TTACTACTAA
      pmtBALA3-10  GAATTATATT ACTTTTTAGC AAAACTGGCC GGCGTAAGCA TTACTACTAA
            x16-2  GAATTATATT ACCTTTAA.C AAAACGGGCC GGCGTAAGCT TTATTACTAA
      X21-1_R_M13  .......... .......... .......... .......... ..........
            X46-2  GAATTATATT ACCTTTAA.C AAAACGGGCC GGCGTAAGCT TTATTACTAA

                   301                                                350
3-15promotorfinal  .......... .......... .......... .......... ..........
              A#2  .......... .......... .......... .......... ..........
            A10-9  TCTAATTTCT TATCCATTTC TCTCTAGGGA AAATCCTACA AAACTTGCAG
             A2-1  TCTAATTTCT TATCCATTTC TCTCTAGGGA AAATCCTACA AAACTTGCAG
             A2-4  TCTAATTTCT CATCCATTTC TCTCTAGGGA AAATCCTACA AAACTTGCAG
              B#2  .......... .......... .......... .......... ..........
            B3-14  TCTAATTTCT TATCCATTTC TCTCTAGGGA AAATCCTACA AGACTTGCAG
             B3-3  TCTAATTTCT TATCCATTTC TCTCTAGGGA AAATCCTACA AAACTTGCAG
              C#2  .......... .......... .......... .......... ..........
            C14-1  TCTAATTTCT TATCCATTTC TCTCTAGGGA AAATCCTACA AAACTTGCAG
            C24-2  TCTAATTTCT TATCCATTTC TCTCTAGGGA AAATCCTACA AAACTTGCAG
              D#2  .......... .......... .......... .......... ..........
            D4-3.  .......... .......... .......... .......... ..........
             D4-5  TCTAATTTGT TATCCATTTC TCTCTAGGGA AAATCCTACA AAACTTGCAG
                E  .......... .......... .......... .......... ..........
             E7-8  ACTAATTTGT TATCCATTTC TCTCTAGGGA AAATCCTACA AAACTTGCAG
              F#2  .......... .......... .......... .......... ..........
                G  .......... .......... .......... .......... ..........
            G11-6  TCTAATTTGT TATCCATTTC TCTCTAGGGA AAATCCTACA AAACTTGCAG
            G12-3  TCTAATTTGT TATCCATTTC TCTCTAGGGA AAATCCTACA AAACTTGCAG
             G2-3  TCTAATTTGT TATCCATTTC TCTCTAGGGA AAATCCTACA AAACTTGCAG
             G7-2  TCTAATTTGT TATA.ATTTC TCTCTAGGGA AAATCCTACA AAACTTGCAG
             G8-1  TCTAATTTGT TATCCATTTC TCTCTAGGGA AAATCCTACA AAACTTGCAG
             G8-2  TCTAATTTGT TATCCATTTC TCTCTAGGGA AAATCCTACA AAACTTGCAG
             G8-3  TCTAATTTGT TATCCATTTC TCTCTAGGGA AAATCCTACA AAACTTGCAG
             H1-1  TCTAATTTGT TATCCATTTC TCTCTAGGGA AAATCCTACA AAACTTGCAG
             H1-4  TCTAATTTGT TATCCATTTC TCTCTAGGGA AAATCCTACA AAACTTGCAG
           H12-11  TCTAATTTCT TATCCATTTC TCTCTAGGGA AAATCCTACA AAACTTGCAG
           H12-13  TCTAATTTCT TATCCATTTC TCTCTAGGGA AAATCCTACA AAACTTGCAG
            P50-2  TCTAATTTCT TATCCATTTC TCTCTAGGGA AAATCCTACA AAACTTGCAG
            P50-7  TCTAATTTCT TATCCATTTC TCTCTAGGGA AAATCCTACA AAACTTGCAG
            P62-5  TCTAATTTCT TATCCATCTC TCTCTAGGGA AAATCCTACA AAACTTGCAG
             P8-3  .......... .......... .......... .......... ..........
             P8-5  TCTAATTTGT TATCCATTTC TCTCTAGGGA AAATCCTACA AAACTTGCAG
      pmtBALA3-10  ACTAATTTGT TTTCCATTTC TCTCTAGGGA AAATCCTACA AAACTTGCAG
            x16-2  ACTAATTTGT TATCCATTTC TCTCTAGGGA AAATCCTACA AAACTTGCAG
      X21-1_R_M13  .......... .......... .......... .......... ..........
            X46-2  ACTAATTTGT TATCCATTTC TCTCTAGGGA AAATCCTACA AAACTTGCAG

                   351                                                400
3-15promotorfinal  .......... .......... .......... .......... ..........
              A#2  .......... .......... .......... .......... ..........
            A10-9  ATAATAGTTT TTATGATAGT ATTTTCATGA CGAAAGTTAA TGATACAATG
             A2-1  ATAATAGTTT TTATGATAGT ATTTTCATGA CGAAAGTTAA TGATACAATG
             A2-4  ATAATAGTTT TTATGATAGT ATTTTCATGA CGAAAGTTAA TGATACAATG
              B#2  .......... .......... .......... .......... ..........
            B3-14  ATAATAGTTT TTATGATAGT ATTTTCATGA CGAAAGTTAA TGATACAATG
             B3-3  ATAATAGTTT TTATGATAGT ATTTTCATGA CGAAAGTTAA TGATACAATG
              C#2  .......... .......... .......... .......... ..........
            C14-1  ATAATAGTTT TTATGATAGT ATTTTCATGA CGAAAGTTAA TGATACAATG
            C24-2  ATAATAGTTT TTATGATAGT ATTTTCATGA CGAAAGTTAA TGATACAATG
              D#2  .......... .......... .......... .......... ..........
            D4-3.  .......... .......... .......... .......... ..........
             D4-5  ATAATAGTTT TTATGATAGT ATTTTCATGA CGAAAGTTAA TGATACAATG
                E  .......... .......... .......... .......... ..........
             E7-8  ATAATAGTTT TTATGATAGC ATTTTTATGA CGAAAGTTAA TGATACAATG
              F#2  .......... .......... .......... .......... ..........
                G  .......... .......... .......... .......... ..........
            G11-6  ATAATAGTTT TTATGATAGT ATTTTCATGA CGAAAGTTAA TGATACAATG
            G12-3  ATAATAGTTT TTATGATAGT ATTTTCATGA CGAAAGTTAA TGATACAATG
             G2-3  ATAATAGTTT TTATGATAGT ATTTTCATGA CGAAAGTTAA TGATACAATG
             G7-2  ATAATAGCTT TTATGATAGT ATTTTCATGA CGAAAGTTAA TGATACAATG
             G8-1  ATAATAGTTT TTATGATAGT ATTTTCATGA CGAAAGTTAA TGATACAATG
             G8-2  ATAATAGTTT TTATGATAGT ATTTTCATGA CGAAAGTTAA TGATACAATG
             G8-3  ATAATAGTTT TTATGATAGT ATTTTCATGA CGAAAGTTAA TGATACAATG
             H1-1  ATAATAGTTT TTATGATAGT ATTTTCATGA CGAAAGTTAA TGATACAATG
             H1-4  ATAATAGTTT TTATGATAGT ATTTTCATGA CGAAAGTTAA TGATACAATG
           H12-11  ATAATAGTTT TTATGATAGT ATTTTCATGA CGAAAGTTAA TGATACAATG
           H12-13  ATAATAGTTT TTATGATAGT ATTTTCATGA CGAAAGTTAA TGATACAATG
            P50-2  ATAATAGTTT TTATGATAGT ATTTTCATGA CGAAAGTTAA TGATACAATG
            P50-7  ATAATAGTTT TTATGATAGT ATTTTCATGA CGAAAGTTAA TGATACAATG
            P62-5  ATAATAGTTT TTATGATAGT ATTTTCATGA CGAAAGTTAA TGATACAATG
             P8-3  .......... .......... .......... .......... ..........
             P8-5  ATAATAGTTT TTATGATAGT ATTTTCATGA CGAAAGTTAA TGATACAATG
      pmtBALA3-10  ATAATAGTTT TTATGATAGC ATTTTTATGA CGAAAGTTAA TGATACAATG
            x16-2  ATAATAGTTT TTATGATAGC ATTTTTATGA CGAAAGTTAA TGATACAATG
      X21-1_R_M13  .......... .......... .......... .......... ..........
            X46-2  ATAATAGTTT TTATGATAGC ATTTTTATGA CGAAAGTTAA TGATACAATG

                   401                                                450
3-15promotorfinal  .......... .......... .......... .......... ..........
              A#2  .......... .......... .......... .......... ..........
            A10-9  AAAGTCATGG ATGGGTGCGC CCGCTACTTG TACTTGTACA CGCCGTATAA
             A2-1  AAAGTCATGG ATGGGTGCGC CCGCTACTTG TACTTGTACA CGCCGTATAA
             A2-4  AAAGTCATGG ATGGGTGCGC CCGCTACTTG TACTTGTACA CGCCGTATAA
              B#2  .......... .......... .......... .......... ..........
            B3-14  AAAGTCATGG ATGGGTGCGC CCGCTACTTG TACTTGTACA CGCCGTATAA
             B3-3  AAAGTCATGG ATGGGTGCGC CCGCTACTTG TACTTGTACA CGCCGTATAA
              C#2  .......... .......... .......... .......... ..........
            C14-1  AAAGTCATGG ATGGGTGCGC CCGCTACTTG TACTTGTACA CGCCGTATAA
            C24-2  AAAGTCATGG ATGGGTGCGC CCGCTACTTG TACTTGTACA CGCCGTATAA
              D#2  .......... .......... .......... .......... ..........
            D4-3.  .......... .......... .......... .......... ..........
             D4-5  AAAGTCATGG ATGGGTGCGC CCGCTACTTG TACTTGTACA CGCCGTATAA
                E  .......... .......... .......... .......... ..........
             E7-8  AAAGTCATGG ATGGGTGCGC C.GTTACTTG TACTTGTACA CGCCGTATAA
              F#2  .......... .......... .......... .......... ..........
                G  .......... .......... .......... .......... ..........
            G11-6  AAAGTCATGG ATGGGTGCGC CCGCTACTTG TACTTGTACA CGCCGTATAA
            G12-3  AAAGTCATGG ATGGGTGCGC CCGTTATTTG TACTTGTACA CGCCGTATAA
             G2-3  AAAGTCATGG ATGGGTGCGC CCGCTACTTG TACTTGTACA CGCCGTATAA
             G7-2  AAAGTCATGG ATGGGTGCGC CCGCTACTTG TACTTGTACA CGCCGTATAA
             G8-1  AAAGTCATGG ATGG.TGCGC CCGCTACTTG TACTTGTACA CGCCGTATAA
             G8-2  AAAGTCATGG ATGGGTGCGC CCGCTACTTG TACTTGTACA CGCCGTATAA
             G8-3  AAAGTCATGG ATGGGTGCGC CCGTTATTTG TACTTGTACA CGCCGTATAA
             H1-1  AAAGTCATGG ATGGGTGCGC CCGCTACTTG TACTTGTACA CGCCGTATAA
             H1-4  AAAGTCATGG ATGGGTGCGC CCGCTACTTG TACTTGTACA CGCCGTATAA
           H12-11  AAAGTCATGG ATGGGTGCGC CCGCTACTTG TACTTGTACA CGCCGTATAA
           H12-13  AAAGTCATGG ATGGGTGCGC CCGCTACTTG TACTTGTACA CGCCGTATAA
            P50-2  AAAGTCATGG ATGGGTGCGC CCGCTACTTG TACTTGTACA CGCCGTATAA
            P50-7  AAAGTCATGG ATGGGTGCGC CCGCTACTTG TACTTGTACA CGCCGTATAA
            P62-5  AAAGTCATGG ATGGGTGCGC CCGCTACTTG TACTTGTACA CGCCGTATAA
             P8-3  .......... .......... .......... .......... ..........
             P8-5  AAAGTCATGG ATGGGTGCGC CCGTTATTTG TACTTGTACA CGCCGTATAA
      pmtBALA3-10  AAAGTCATGG ATGGGTGCGC CCGCTACTTG TACTTGTACA CGCCGTATAA
            x16-2  AAAGTCATGG ATGGGTGCGC CCGTTACTTG TACTTGTACA CGCCGTATAA
      X21-1_R_M13  .......... .......... .......... .......... ..........
            X46-2  AAAGTCATGG ATGGGTGCGC CCGTTACTTG TACTTGTACA CGCCGTATAA

                   451                                                500
3-15promotorfinal  .......... .......... .......... .......... ..........
              A#2  .......... .......... .......... .......... ..........
            A10-9  AATCCAGTTG ACTAGGCCAA TCC.ATGAAA CTTTCTACAG GCGAAAGTAA
             A2-1  AATCCAGTTG ACTAGGCCAA TCC.ATGAAA CTTTCTACAG GCGAAAGTAA
             A2-4  AATCCAGTTG ACTAGGCCAA TCC.ATGAAA CTTTCTACAG GCGAAAGTAA
              B#2  .......... .......... .......... .......... ..........
            B3-14  AATCCAGTTG ACTAGGCCAA TCC.ATGAAA CTTTCTACAG GCGAAAGTAA
             B3-3  AATCCAGTTG ACTAGGCCAA TCC.ATGAAA CTTTCTACAG GCGAAAGTAA
              C#2  .......... .......... .......... .......... ..........
            C14-1  AATCCAGTTG ACTAGGCCAA TCC.ATGAAA CTTTCTACAG GCGAAAGTAA
            C24-2  AATCCAGTTG ACTAGGCCAA TCC.ATGAAA CTTTCTACAG GCGAAAGTAA
              D#2  .......... .......... .......... .......... ..........
            D4-3.  .......... .......... .......... .......... ..........
             D4-5  AATCCAGTTG ACTAGGCCAA TCC.ATGAAA CTTTCTACAG GCGAAAGTAA
                E  .......... .......... .......... .......... ..........
             E7-8  AATCCAGTTG ACTAGGCCAA TCC.ATGAAA CTTTCTACAG GCGAAAGTAA
              F#2  .......... .......... .......... .......... ..........
                G  .......... .......... .......... .......... ..........
            G11-6  AATCCAGTTG ACTAGGCCAA TCC.ATGAAA CTTTCTACAG GCGAAAGTAA
            G12-3  AATCCAGTTG ACTAGGCCAA TCC.ATGAAA CTTTCTACAG GCGAAAGTAA
             G2-3  AATCCAGTTG ACTAGGCCAA TCC.ATGAAA CTTTCTACAG GCGAAAGTAA
             G7-2  AATCCAGTTG ACTAGGCCAA TCC.ATGAAA CTTTCTACAG GCGAAAGTAA
             G8-1  AATCCAGTTG ACTAGGCCAA TCC.ATGAAA CTTTCTACAG GCGAAAGTAA
             G8-2  AATCCAGTTG ACTAGGCCAA TCC.ATGAAA CTTTCTACAG GCGAAAGTAA
             G8-3  AATCCAGTTG ACTAGGCCAA TCCCATGAAA CTTTCTACAG GCGAAAGTAA
             H1-1  AATCCAGTTG ACTAGGCCAA TCC.ATGAAA CTTTCTACAG GCGAAAGTAA
             H1-4  AATCCAGTTG ACTAGGCCAA TCC.ATGAAA CTTTCTACAG GCGAAAGTAA
           H12-11  AATCCAGTTG ACTAGGCCAA TCC.ATGAAA CTTTCTACAG GCGAAAGTAA
           H12-13  AATCCAGTTG ACTAGGCCAA TCC.ATGAAA CTTTCTACAG GCGAAAGTAA
            P50-2  AATCCAGTTG ACTAGGCCAA TCC.ATGAAA CTTTCTACAG GCGAAAGTAA
            P50-7  AATCCAGTTG ACTAGGCCAA TCC.ATGAAA CTTTCTACAG GCGAAAGTAA
            P62-5  AATCCAGTTG ACTAGGCCAA TCC.ATGAAA CTTTCTACAG GCGAAAGTAA
             P8-3  .......... .......... .......... .......... ..........
             P8-5  AATCCAGTTG ACTAGGCCAA TCC.ATGAAA CTTTCTACAG GCGAAAGTAA
      pmtBALA3-10  AATCCAGTTG ACTAGGCCAA TCC.ATGAAA CTTTCTACAG GCGAAAGTAA
            x16-2  AATCCAGTTG ACTAGGCCAA TCC.ATGAAA CTTTCTACAG GCGAAAGTAA
      X21-1_R_M13  .......... .......... .......... .......... ..........
            X46-2  AATCCAGTTG ACTAGGCCAA TCC.ATGAAA CTTTCTACAG GCGAAAGTAA

                   501                                                550
3-15promotorfinal  .......... .......... .......... .......... ..........
              A#2  .......... .......... .......... .......... ..........
            A10-9  TTGAAAATTC AATGTAAAAT GTAG.CTTTC TTTGCCATTT TGTGCAGTTA
             A2-1  TTGAAAATTC AATGTAAAAT GTAGGCTTTC TTTGCCATTT TGTGCAGTTA
             A2-4  TTGAAAATTC AATGTAAAAT GTAGGCTTTC TTTGCCATTT TGTGCAGTTA
              B#2  .......... .......... .......... .......... ..........
            B3-14  TTGAAAATTC AATGTAAA.T GTAGGCTTTC TTTGCCATTT TGTGCAGTTA
             B3-3  TTGAAAATTC AATGTAAAAT GTAGGCTTTC TTTGCCATTT TGTGCAGTTA
              C#2  .......... .......... .......... .......... ..........
            C14-1  TTGAAAATTC AATGTAAAAT GTAGGCTTTC TTTGCCATTT TGTGCAGTTA
            C24-2  TTGAAAATTC AATGTAAAAT GTAGGCTTTC TTTGCCATTT TGTGCAGTTA
              D#2  .......... .......... .......... .......... ..........
            D4-3.  .......... .......... .......... .......... ..........
             D4-5  ATGGAAATTC AATGTAAAAT GTATGCTTTC TTTGCCATTT TGTGCAGTTA
                E  .......... .......... .......... .......... ..........
             E7-8  TTG.AAATTC AATGTAAAAT GTATGATTTC TTTGCCATTT TGTGCAGTTA
              F#2  .......... .......... .......... .......... ..........
                G  .......... .......... .......... .......... ..........
            G11-6  ATGGAAATTC AATGTAAAAT GTATGCTTTC TTTGCCATTT TGTGCAGTTA
            G12-3  TTGAAAATTC AATGTAAAAT GTATGCTTTC TTTGCCATTT TGTGCAGTTA
             G2-3  ATGGAAATTC AATGTAAAAT GTATGCTTTC TTTGCCATTT TGTGCAGTTA
             G7-2  TTGAAAATTC AATGTAAAAT GTGTGCTTTC TTTGCTATTT TGTTCAGTTA
             G8-1  ATGGAAATTC AATGTAAAAT GTATGCTTTC TTTGCCATTT TGTGCAGTTA
             G8-2  ATGGAAATTC AATGTAAAAT GTATGCTTTC TTTGCCATTT TGTGCAGTTA
             G8-3  TTGAAAATTC AATGTAAAAT GTATGCTTTC TTTGCCATTT TGTGCAGTAA
             H1-1  ATGGAAATTC AATGTAAAAT GTATGCTTTC TTTGCCATTT TGTGCAGTTA
             H1-4  ATGGAAATTC AATGTAAAAT GTATGCTTTC TTTGCCATTT TGTGCAGTTA
           H12-11  TTGAAAATTC AATGTAAAAT GTAGGCTTTC TTTGCCATTT TGTGCAGTTA
           H12-13  TTGAAAATTC AATGTAAAAT GTAGGCTTTC TTTGCCATTT TGTGCAGTTA
            P50-2  TTGAAAATTC AATGTAAAAT GTAGGCTTTC TTTGCCATTT TGTGCAGTTA
            P50-7  TTGAAAATTC AATGTAAAAT GTAGGCTTTC TTTGCCATTT TGTGCAGTTA
            P62-5  TTGAAAATTC AATGTAAAAT GTAGGCTTTC TTTGCCATTT TGTGCAGTTA
             P8-3  .......... .......... .......... .......... ..........
             P8-5  TTGAAAATTC AATGTAAAAT GTATGCTTTC TTTGCCATTT TGTGCAGTTA
      pmtBALA3-10  TTGAAAATTC AATGTAAAAT GTATGCTTTC TTTGCCATTT TGTGCAGTTA
            x16-2  TTG.AAATTC AATGTAAAAT GTATGATTTC TTTGCCATTT TGTGCAGTTA
      X21-1_R_M13  .......... .......... .......... .......... ..........
            X46-2  TTG.AAATTC AATGTAAAAT GTATGATTTC TTTGCCATTT TGTGCAGTTA

                   551                                                600
3-15promotorfinal  .......... .......... .......... .......... ..........
              A#2  .......... .......... .......... .......... ..........
            A10-9  ATGATTTGGT ACATT.GCAT TTTGCAGGAA GCGATCTCTT GAAGAATACG
             A2-1  ATGATTTGGT ACATT.GCAT TTTGCAGGAA GCGATCTCTT GAAGAAGACG
             A2-4  ATGATTTGGT ACATTTGCAT TTTGCAGGAA GCGATCTCTT GAAGAATACG
              B#2  .......... .......... .......... .......... ..........
            B3-14  ATGATTTGGT ACATT.GCAT TTTGCAGGAA GCGATCTCTT GAAGAATACG
             B3-3  ATGATTTGGT ACATT.GCAT TT.GCAGGAA GCGATCTCTT GAAGAATACG
              C#2  .......... .......... .......... .......... ..........
            C14-1  ATGATTTGGT ACATT.GCAT TTTGCAGGAA GCGATCTCTT GAAGAATACG
            C24-2  ATGATTTGGT ACATT.GCAT TTTGCAGGAA GCGATCTCTT GAAGAATACG
              D#2  .......... .......... .......... .......... ..........
            D4-3.  .......... .......... .......... .......... ..........
             D4-5  ATGAATTGGT ACATT.GCAT TATCCAGGAA GCGATCTCTT GAAGAAGACA
                E  .......... .......... .......... .......... ..........
             E7-8  ATGATTTGGT ACATT.GCAT TTTGCAGGAA GCGATCTCTT GAAAAAGACG
              F#2  .......... .......... .......... .......... ..........
                G  .......... .......... .......... .......... ..........
            G11-6  ATGAATTGGT ACATT.GCAT TATCCAGGAA GCGATCTCTT GAAGAAGACA
            G12-3  ATGATTTGGT ACATT.GCAT TTTGCAGGAA GCGATCTCTT GAAGAAGACG
             G2-3  ATGAATTGGT ACATT.GCAT TATCCAGGAA GCGATCTCTT GAAGAAGACA
             G7-2  ATGATTTGGT ACATT.GTAT TTTGCAGGAA GCGATCTCTT GAAGAAGGCG
             G8-1  ATGAATTGGT ACATT.GCAT TATCCAGGAA GCGATCTCTT GAAGAAGACA
             G8-2  ATGAATTGGT ACATT.GCAT TATCCAGGAA GCGATCTCTT GAAGAAGACA
             G8-3  ATGATTTGGT ACATT.GCAT TTTGCAGGAA GCGATCTCTT GAAGAAGACG
             H1-1  ATGAATTGGT ACATT.GCAT TATCCAGGAA GCGATCTCTT GAAGAAGACA
             H1-4  ATGAATTGGT ACATT.GCAT TATCCAGGAA GCGATCTCTT GAAGAAGACA
           H12-11  ATGATTTGGT ACATT.GCAT TTTGCAGGAA GCGATCTCTT GAAGAATACG
           H12-13  ATGATTTGGT ACATT.GCAT TT.GCAGGAA GCGATCTCTT GAAGAATACG
            P50-2  ATGATTTGGT ACATT.GCAT TTTGCAGGAA GCGATCTCTT GAAGAAGACG
            P50-7  ATGATTTGGT ACATT.GCAT TTTGCAGGAA GCGATCTCTT GAAGAAGACG
            P62-5  ATGATTTGGT ACATT.GCAT TT.GCAGGAA GCGATCTCTT GAAGAAGACG
             P8-3  .......... .......... .......... .......... ..........
             P8-5  ATGATTTGGT ACATT.GCAT TTTGCAGGAA GCGATCTCTT GAAGAAGACG
      pmtBALA3-10  ATGATTTGGT GCATT.GCAT TTTGCAGGAA GCGATCTCTT GAAGAAGACG
            x16-2  ATGATTTGGT ACATT.GCAT TTTGCAGGAA GCGATCTCTT GAAAAAGACG
      X21-1_R_M13  .......... .......... .......... .......... ..........
            X46-2  ATGATTTGGT ACATT.GCAT TTTGCAGGAA GCGATCTCTT GAAAAAGACG

                   601                                                650
3-15promotorfinal  .......... .......... .......... .......... ..........
              A#2  .......... .......... .......... .......... ..........
            A10-9  ATGATATCGT TGTGAACGAA TATGCGGCGT CGTCCCAAGA .GATTTTAGT
             A2-1  ATGATATCGT TGTGAACGAA TATGCGGCGT CGTCCCAAGA AGATTTTAGT
             A2-4  ATGATATCGT TGTGAACGAA TATGCGGCGT CGTCCCAAGA AGATTTTAGT
              B#2  .......... .......... .......... .......... ..........
            B3-14  ATGATATCGT TGTGAACGAA TATGCGGCGT CGTCCCAAGA AGATTTTAGT
             B3-3  ATGATATCGT TGTGAACGAA TATGCGGCGT CGTCCCAAGA AGATTTTAGT
              C#2  .......... .......... .......... .......... ..........
            C14-1  ATGATATCGT TGTGAACGAA TATGCGGCGT CGTCCCAAGA AGATTTTAGT
            C24-2  ATGATATCGT TGTGAACGAA TATGCGGCGT CGTCCCAAGA AGATTTTAGT
              D#2  .......... .......... .......... .......... ..........
            D4-3.  .......... .......... .......... .......... ..........
             D4-5  ATGATGTCGT TGTGAACGAA TATTCGGCGT CGTCCCAAGA AGACTTTGTT
                E  .......... .......... .......... .......... ..........
             E7-8  ATGATGTCGT TGTGAACGAA TATGCGGCGT CGTCCCAAGA AGACTTTAGT
              F#2  .......... .......... .......... .......... ..........
                G  .......... .......... .......... .......... ..........
            G11-6  ATGATGTCGT TGTGAACGAA TATTCGGCGT CGTCCCAAGA AGACTTTGTT
            G12-3  ACAATGTCGT TTTGAACGAG TATTCC...T CGTCCCAAGA AGACTTAAGT
             G2-3  ATGATGTCGT TGTGAACGAA TATTCGGCGT CGTCCCAAGA AGACTTTGTT
             G7-2  ACAATGCCGT AGTGAACGAA TATGCGGCGT CGTCCCAAGA AGATTTTAGT
             G8-1  ATGATGTCGT TGTGAACGAA TATTCGGCGT CGTCCCAAGA AGACTTTGTT
             G8-2  ATGATGTCGT TGTGAACGAA TATTCGGCGT CGTCCCAAGA AGACTTTGTT
             G8-3  ACAATGTCGT TTTGAACGAG TATTCC...T CGTCCCAAGA AGACTTAAGT
             H1-1  ATGATGTCGT TGTGAACGAA TATTCGGCGT CGTCCCAAGA AGACTTTGTT
             H1-4  ATGATGTCGT TGTGAACGAA TATTCGGCGT CGTCCCAAGA AGACTTTGTT
           H12-11  ATGATATCGT TGTGAACGAA TATGCGGCGT CGTCCCAAGA AGATTTTAGT
           H12-13  ATGATATCGT TGTGAACGAA TATGCGGCGT CGTCCCAAGA AGATTTTAGT
            P50-2  ATGATATCGT TGTGAACGAA TATGCGGCGT CGTCCCAAGA AGATTTTAGT
            P50-7  ATGATATCGT TGTGAACGAA TATGCGGCGT CGTCCCAAGA AGATTTTAGT
            P62-5  ATGATATCGT TGTGAACGAA TATGCGGCGT CGTCCCAAGA AGATTTTAGT
             P8-3  .......... .......... .......... .......... ..........
             P8-5  ACAATGTCGT TTTGAACGAG TATTCC...T CGTCCCAAGA AGACTTAAGT
      pmtBALA3-10  ATGATGTCGT TGTGAACGAA TATGCGGCAT CGTCCCAAGA AGACTTTAGT
            x16-2  ATGATGTCGT TGTGAACGAA TATGCGGCGT CGTCCCAAGA AGACTTTAGT
      X21-1_R_M13  .......... .......... .......... .......... ..........
            X46-2  ATGATGTCGT TGTGAACGAA TATGCGGCGT CGTCCCAAGA AGACTTTAGT

                   651                                                700
3-15promotorfinal  .......... .......... .......... .......... ..........
              A#2  .......... .......... .......... .......... ..........
            A10-9  GAACCCTGGG AGAAAACTGT GGGAGAGACA GTCGAAAATC CTAATGCAGT
             A2-1  GAACCCTGGG AGAAAACTGT GGGAGAGACA GTCGAAAATC CTAATGCAGT
             A2-4  GAACCCTGGG AGAAAACTGT GGGAGAGACA GTCGAAAATC CTAATGCAGT
              B#2  .......... .......... .......... .......... ..........
            B3-14  GAACCCTGGG AGAAAACTGT GGGAGAGACA GTCGAAAATC CTAATGCAGT
             B3-3  GAACCCTGGG AGAAAACTGT GGGAGAGACA GTCGAAAATC CTAATGCAGT
              C#2  .......... .......... .......... .......... ..........
            C14-1  GAACCCTGGG AGAAAACTGT GGGAGAGACA GTCGAAAATC CTAATGCAGT
            C24-2  GAACCCTGGG AGAAAACTGT GGGAGAGACA GTCGAAAATC CTAATGCAGT
              D#2  .......... .......... .......... .......... ..........
            D4-3.  .......... .......... .......... .......... ..........
             D4-5  GAACCCTGGG AGAAAACTGC GGAAGAGACG GACGAAAATC CTAATGCAGT
                E  .......... .......... .......... .......... ..........
             E7-8  GAACCCTGGG AGAAAACTGT GGGAGAGACA ATCGAAAATC CTAATGCAGT
              F#2  .......... .......... .......... .......... ..........
                G  .......... .......... .......... .......... ..........
            G11-6  GAACCCTGGG AGAAAACTGC GGAAGAGGCG GACGAAAATC CTAATGCAGT
            G12-3  GAACCCTGGG AGAAAACTGT GGGAGAGACA GTCGAAAATC CTAATGCAAT
             G2-3  GAACCCTGGG AGAAAACTGC GGAAGAGACG GACGAAAATC CTAATGCAGT
             G7-2  GAACCCTGGG AGAAAACTGT GGGAGAGACA ATCGAAAATC CTAATGCAGT
             G8-1  GAACCCTGGG AGAAAACTGC GGAAGAGACG GACGAAAATC CTAATGCAGT
             G8-2  GAACCCTGGG AGAAAACTGC GGAAGAGACG GACGAAAATC CTAATGCAGT
             G8-3  GAACCCTGGG AGAAAACTGT GGGAGAGACA GTCGAAAATC CTAATGCAAT
             H1-1  GAACCCTGGG AGAAAACTGC GGAAGAGACG GACGAAAATC CTAATGCAGT
             H1-4  GAACCCTGGG AGAAAACTGC GGAAGAGACG GACGAAAATC CTAATGCAGT
           H12-11  GAACCCTGGG AGAAAACTGT GGGAGAGACA GTCGAAAATC CTAATGCAGT
           H12-13  GAACCCTGGG AGAAAACTGT GGGAGAGACA GTCGAAAATC CTAATGCAGT
            P50-2  GAACCCTGGG AGAAAACTGT GGGAGAGACA GTCGAAAATC CTAATGCAGT
            P50-7  GAACCCTGGG AGAAAACTGT GGGAGAGACA GTCGAAAATC CTAATGCAGT
            P62-5  GAACCCTGGG AGAAAACTGT GGGAGAGACA GTCGAAAATC CTAATGCAGT
             P8-3  .......... .......... .......... .......... ..........
             P8-5  GAACCCTGGG AGAAAACTGT GGGAGAGACA GTCGAAAATC CTAATGCAAT
      pmtBALA3-10  GAACCCTGGG AGAAAACTAT GGAAGAGACA GTCGAAAATC CTAATGCAGT
            x16-2  GAACCCTGGG AGAAAACTGT GGGAGAGACA ATCGAAAATC CTAATGCAGT
      X21-1_R_M13  .......... .......... .......... .......... ..........
            X46-2  GAACCCTGGG AGAAAACTGT GGGAGAGACA ATCGAAAATC CTAATGCAGT

                   701                                                750
3-15promotorfinal  .......... .......... .......... .......... ..........
              A#2  .......... .......... .......... .......... ..........
            A10-9  TGAATTGGCC TACTGTTTGA ACTCTGAAGC TGAACTTGAA AATGCAATCA
             A2-1  TGAATTGGCC TACTGTTTGA ACTCTGAAGC TGAACTTGAA AATGCAATCA
             A2-4  TGAATTGGCG TACTGTTTGA ACTCTGAAGC TGAACTTGAA AATGCAATCA
              B#2  .......... .......... .......... .......... ..........
            B3-14  TGAATTGGCG TACTGTTTGA ACTCTGAAGC TGAACTTGAA AATGCAATCA
             B3-3  TGAATTGGCG TACTGTTTGA ACTCTGAAGC TGAACTTGAA AATGCAATCA
              C#2  .......... .......... .......... .......... ..........
            C14-1  TGAATTGGCC TACTGTTTGA ACTCTGAAGC TGAACTTGAA AATGCAATCA
            C24-2  TGAATTGGCC TACTGTTTGA ACTCTGAAGC TGAACTTGAA AATGCAATCA
              D#2  .......... .......... .......... .......... ..........
            D4-3.  .......... .......... .......... .......... ..........
             D4-5  TGAATTAGCA TACTGTTTGA ACTCTGAAGC TGAACTTGAA AATGCAATCA
                E  .......... .......... .......... .......... ..........
             E7-8  TGAATTGGCG TACTGTTTGA ACTCTGAAGC TGAACTTGAA AATGCAATCA
              F#2  .......... .......... .......... .......... ..........
                G  .......... .......... .......... .......... ..........
            G11-6  TGAATTAGCA TACTGTTTGA ACTCTGAAGC TGAACTTGAA AATGCAATCA
            G12-3  TGAATTGGCG TACTGTTTAA ATTCTGAAGC TGAACTGGAA AATGCAATCA
             G2-3  TGAATTAGCA TACTGTTTGA ACTCTGAAGC TGAACTTGAA AATGCAATCA
             G7-2  TGAATTGGCG TACTGTTTGA ACTCTGAAGC TGAACTTGAA AATGCAATCA
             G8-1  TGAATTAGCA TACTGTTTGA ACTCTGAAGC TGAACTTGAA AATGCAATCA
             G8-2  TGAATTAGCA TACTGTTTGA ACTCTGAAGC TGAACTTGAA AATGCAATCA
             G8-3  TGAATTGGCG TACTGTTTAA ATTCTGAAGC TGAACTGGAA AATGCAATCA
             H1-1  TGAATTAGCA TACTGTTTGA ACTCTGAAGC TGAACTTGAA AATGCAATCA
             H1-4  TGAATTAGCA TACTGTTTGA ACTCTGAAGC TGAACTTGAA AATGCAATCA
           H12-11  TGAATTGGCC TACTGTTTGA ACTCTGAAGC TGAACTTGAA AATGCAATCA
           H12-13  TGAATTGGCC TACTGTTTGA ACTCTGAAGC TGAACTTGAA AATGCAATCA
            P50-2  TGAATTGGCC TACTGTTTGA ACTCTGAAGC TGAACTTGAA AATGCAATCA
            P50-7  TGAATTGGCC TACTGTTTGA ACTCTGAAGC TGAACTTGAA AATGCAATCA
            P62-5  TGAATTGGCC TACTGTTTGA ACTCTGAAGC TGAACTTGAA AGTGCAATCA
             P8-3  .......... .......... .......... .......... ..........
             P8-5  TGAATTGGCG TACTGTTTAA ATTCTGAAGC TGAACTGGAA AATGCAATCA
      pmtBALA3-10  TGAATTGGCG TACTGTTTGA ACTCTGAAGC TGAACTTGAA AATGCAATCA
            x16-2  TGAATTGGCG TACTGTTTGA ACTCTGAAGC TGAACTTGAA AATGCAATCA
      X21-1_R_M13  .......... .......... .......... .......... ..........
            X46-2  TGAATTGGCG TACTGTTTGA ACTCTGAAGC TGAACTTGAA AATGCAATCA

                   751                                                800
3-15promotorfinal  .......... .......... .......... .......... ..........
              A#2  .......... .......... .......... .......... ..........
            A10-9  ATACTGCGAA AGGGATCTAC TGTGGACCTT GGTCAATAAG TAAGATGTAG
             A2-1  ATACTGCGAA AGGGATCTAC TGTGAACCTT GGTCAATAAG TAAGATGTAG
             A2-4  ATACTGCGAA AGGGATCTAC TGTGAACCTT GGTCAATAAG TAAGATGTAG
              B#2  .......... .......... .......... .......... ..........
            B3-14  ATACTGCGAA AGGGATCTAC TGTGAACCTT GGTCAATAAG TAAGATGTAG
             B3-3  ATACTGCGAA GGGGATCTAC TGTGAACCTT GGTCAATAAG TAAGATGTAG
              C#2  .......... .......... .......... .......... ..........
            C14-1  ATACTGCGAA AGGGATCTAC TGTGAACCTT GGTCAATAAG TAAGATGTAG
            C24-2  ATACTGCGAA AGGGATCTAC TGTGAACCTT GGTCAATAAG TAAGATGTAG
              D#2  .......... .......... .......... .......... ..........
            D4-3.  .......... .......... .......... .......... ..........
             D4-5  ATACTGCGAA AGGGATCTAC TGTAAACCTT GGTCAATAAA TGAAATGTAG
                E  .......... .......... .......... .......... ..........
             E7-8  ATACTGCGAA AGGGATCTAC TGTGAACCTT GGTCAATAAA TAAGATGTAG
              F#2  .......... .......... .......... .......... ..........
                G  .......... .......... .......... .......... ..........
            G11-6  ATACTGCGAA AGGGATCTAC TGTGAACCTT GGTCAATAAG TAAGATGTAG
            G12-3  ATACTGCAAA AGGGATCTAC TGTGAACCTT GGTCAATAAG TAAGATGTAG
             G2-3  ATACTGCGAA AGGGATCTAC TGTAAACCTT GGTCAATAAA TGAAATGTAG
             G7-2  ATACTGCGAA AGGGATCTAC TGTGAACCTT GGTCAATAAG TAAGATGTAG
             G8-1  ATACTGCGAA AGGGATCTAC TGTAAACCTT GGTCAATAAA TGAAATGTAG
             G8-2  ATACTGCGAA AGGGATCTAC TGTAAACCTT GGTCAATAAA TGAAATGTAG
             G8-3  ATACTGCAAA AGGGATCTAC TGTGAACCTT GGTCAATAAG TAAGATGTAG
             H1-1  ATACTGCGAA AGGGATCTAC TGTAAACCTT GGTCAATAAA TGAAATGTAG
             H1-4  ATACTGCGAA AGGGATCTAC TGTAAACCTT GGTCAATAAA TGAAATGTAG
           H12-11  ATACTGCGAA AGGGATCTAC TGTGAACCTT GGTCAATAAG TAAGATGTAG
           H12-13  ATACTGCGAA AGGGATCTAC TGTGAACCTT GGTCAATAAG TAAGATGTAG
            P50-2  ATACTGCGAA AGGGATCTAC TGTGAACCTT GGTCAATAAG TAAGATGTAG
            P50-7  ATACTGCGAA AGGGATCTAC TGTGAACCTT GGTCAATAAG TAAGATGTAG
            P62-5  ATACTGCGAA AGGGATCTAC TGTGAACCTT GGTCAATAAG TAAGATGTAG
             P8-3  .......... .......... .......... .......... ..........
             P8-5  ATACTGCAAA AGGGATCTAC TGTGAACCTT GGTCAATAAG TAAGATGTAG
      pmtBALA3-10  ATACTGCGAA AGGGATCTAC TGTGAACCTT GGTCAATAAA TGAAATGTAA
            x16-2  ATACTGCGAA AGGGATCTAC TGTGAACCTT GGTCAATAAA TAAGATGTAG
      X21-1_R_M13  .......... .......... .......... .......... ..........
            X46-2  ATACTGCGAA AGGGATCTAC TGTGAACCTT GGTCAATAAA TAAGATGTAG

                   801                                                850
3-15promotorfinal  .......... .......... .......... .......... ..........
              A#2  .......... .......... .......... .......... ..........
            A10-9  TTTGATCAAA ATATTTATGT AAAAGAGCAA ACAAAAA.TA TCTGCA.TA.
             A2-1  TTTGATCAAC ATATTTATGT AAAAGTGCAA ACAAAAA.TA TCTGCAGTA.
             A2-4  TTTGATCAAA ATATTTATGT AAAAGAGCAA ACAAAAA.TA TCTGCA.TA.
              B#2  .......... .......... .......... .......... ..........
            B3-14  TTTGATCAAA ATATTTATGT AAAAGAGCAA ACAAAAA.TA TCTGCA.TA.
             B3-3  TTTGATCAAA ATATTTATGT AAAAGAGCAA ACAAAAA.TA TCTGCA.TA.
              C#2  .......... .......... .......... .......... ..........
            C14-1  TTTGATCAAA ATATTTATGT AAAAGAGCAA ACAAAAA.TA TCTGCA.TA.
            C24-2  TTTGATCAAA ATATTTATGT AAAAGAGCAA ACAAAAA.TA TCTGCA.TA.
              D#2  .......... .......... .......... .......... ..........
            D4-3.  .......... .......... .......... .......... ..........
             D4-5  TTTGATCATA ATATTTATTC AAAAGTGTAA ACAAAAA.TA TCTG......
                E  .......... .......... .......... .......... ..........
             E7-8  TTTGATCAAA ATATTTATGT AAAAGTGCAA ACAAAAA.TA TCTGGAGTA.
              F#2  .......... .......... .......... .......... ..........
                G  .......... .......... .......... .......... ..........
            G11-6  TTTGATCAAA ATATTTATGT AAAAGAGCAA ACAAAAA.TA TCTGCA.TA.
            G12-3  TTTGATCAAA ATATTTATGT AAAAGTGCAA ACAAAAA.TA TCTACAGTA.
             G2-3  TTTGATCATA ATATTTATTC AAAAGTGTAA ACAAAAA.TA TCTG......
             G7-2  TTTGATCAAA ATATTTATGT AAAAGTGCAA ACAAAAA.TA TCTGCAGTA.
             G8-1  TTTGATCATA ATATTTATTC AAAAGTGTAA ACAAAAA.TA TCTG......
             G8-2  TTTGATCATA ATATTTATTC AAAAGTGTAA ACAAAAA.TA TCTG......
             G8-3  TTTGATCAGA ATATTTATGT AAAAGTGCAA ACAAAAA.TA TCTACAGTA.
             H1-1  TTTGATCATA ATATTTATTC AAAAGTGTAA ACAAAAA.TA TCTG......
             H1-4  TTTGATCATA ATATTTATTC AAAAGTGTAA ACAAAAA.TA TCTG......
           H12-11  TTTGATCAAA ATATTTATGT AAAAGAGCAA ACAAAAA.TA TCTGCA.TA.
           H12-13  TTTGATCAAA ATATTTATGT AAAAGAGCAA ACAAAAA.TA TCTGCA.TA.
            P50-2  TTTGATCAAC ATATTTATGT AAAAGTGCAA ACAAAAA.TA TCTGCAGTA.
            P50-7  TTTGATCAAC ATATTTATGT AAAAGTGCAA ACAAAAA.TA TCTGCAGTA.
            P62-5  TTTGATCAAC ATATTTATGT AAAAGTGCAA ACAAAAA.TA TCTGCAGTA.
             P8-3  .......... .......... .......... .......... ..........
             P8-5  TTTGATCAAA ATATTTATGT AAAAGTGCAA ACAAAAA.TA TCTACAGTA.
      pmtBALA3-10  TGAAATCAAA ATATTTATGC AAAAGTGTAA GCAAAAAATA TCTGCACTAC
            x16-2  TTTGATCAAA ATATTTATGT AAAAGTGCAA ACAAAAA.TA TCTGGAGTA.
      X21-1_R_M13  .......... .......... .......... .......... ..........
            X46-2  TTTGATCAAA ATATTTATGT AAAAGTGCAA ACAAAAA.TA TCTGGAGTA.

                   851                                                900
3-15promotorfinal  .......... .......... .......... .......... ..........
              A#2  .......... .......... .......... .......... ..........
            A10-9  TTATGGTATT TTTACAAAAA TCCAACTA.. .......... CTTGATGTAC
             A2-1  TTATGGTATT TTTGCAAAAA TCCAACTA.. .......... CGTGATGCAC
             A2-4  TTATGGTATT TTTACAAAAA TCCAACTA.. .......... CTTGATGTAC
              B#2  .......... .......... .......... .......... ..........
            B3-14  TTATGGTATT TTTACAAAAA TCCAACTA.. .......... CTTGATGTAC
             B3-3  TTATGGTATT TTTACAAAAA TCCAACTA.. .......... CTTGATGTAC
              C#2  .......... .......... .......... .......... ..........
            C14-1  TTATGGTATT TTTACAAAAA TCCAACTA.. .......... CTTGATGTAC
            C24-2  TTATGGTATT TTTACAAAAA TCCAACTA.. .......... CTTGATGTAC
              D#2  .......... .......... .......... .......... ..........
            D4-3.  .......... .......... .......... .......... ..........
             D4-5  ...TGGTGTT TTCGCAAAA. TCCAATTC.. .......... CGTGATGCAC
                E  .......... .......... .......... .......... ..........
             E7-8  TTATGGTATT TTCGCAAAA. TCCAACTA.. .......... CGTGATGCAC
              F#2  .......... .......... .......... .......... ..........
                G  .......... .......... .......... .......... ..........
            G11-6  TTATGGTATT TTTACAAAAA TCCAACTA.. .......... CTTGATGTAC
            G12-3  TTATGGTATT TTTGCAAAAA TCCAACTA.. .......... CTTGGTGCAC
             G2-3  ...TGGTGTT CTCGCAAAA. TCCAATTC.. .......... CGTGATGCAC
             G7-2  TTATGGTATT TTTGCAAAAG TCCAACTA.. .......... CTTGGTGCAC
             G8-1  ...TGGTGTT TTCGCAAAA. TCCAATTC.. .......... CGTGATGCAC
             G8-2  ...TGGTGTT TTCGCAAAA. TCCAATTC.. .......... CGTGATGCAC
             G8-3  TTATGGTATT TTTGCAAAAA TCCAACTA.. .......... CTTGGTGCAC
             H1-1  ...TGGTGTT TTCGCAAAA. TCCAATTC.. .......... CGTGATGCAC
             H1-4  ...TGGTGTT TTCGCAAAA. TCCAATTC.. .......... CGTGATGCAC
           H12-11  TTATGGTATT TTTACAAAAA TCCAACTA.. .......... CTTGATGTAC
           H12-13  TTATGGTATT TTTACAAAAA TCCAACTA.. .......... CTTGATGTAC
            P50-2  TTATGGTATT TTTGCAAAAA TCCAACTA.. .......... CGTGATGCAC
            P50-7  TTATGGTATT TTTGCAAAAA TCCAACTA.. .......... CGTGATGCAC
            P62-5  TTATGGTATT TTTGCAAAAA TCCAACTA.. .......... CGTGATGCAC
             P8-3  .......... .......... .......... .......... ..........
             P8-5  TTATGGTATT TTTGCAAAAA TCCAACTA.. .......... CTTGGTGCAC
      pmtBALA3-10  TTATCGCCGT GTCCCAATAA ACCAACAAAC AGTCTAAGAA CGTTCTACAC
            x16-2  TTATGGTATT TTCGCAAAA. TCCAACTA.. .......... CGTGATGCAC
      X21-1_R_M13  .......... .......... .......... .......... ..........
            X46-2  TTATGGTATT TTCGCAAAA. TCCAACTA.. .......... CGTGATGCAC

                   901                                                950
3-15promotorfinal  .......... .......... .......... .......... ..........
              A#2  .......... .......... .......... .......... ..........
            A10-9  TACTTATCGC CGTGTATGAC T..TATCGA. .TAAATAAAG TAAACGTA..
             A2-1  TACTTATCGC CGTGTATGAC T..TATCGA. .TAAATAAAG TAAACGTA..
             A2-4  TACTTATCGC CGTGTATGAC T..TATCGA. .TAAATAAAG TAAACGTA..
              B#2  .......... .......... .......... .......... ..........
            B3-14  TACTTATCGC CGTGTATGAC T..TATCGA. .TAAATAAAG TAAACGTA..
             B3-3  TACTTATCGC CGTGTATGAC T..TATCGA. .TAAATAAAG TAAACGTA..
              C#2  .......... .......... .......... .......... ..........
            C14-1  TACTTATCGC CGTGTATGAC T..TATCGA. .TAAATAAAG TAAACGTA..
            C24-2  TACTTATCGC CGTGTATGAC T..TATCGA. .TAAATAAAG TAAACGTA..
              D#2  .......... .......... .......... .......... ..........
            D4-3.  .......... .......... .......... .......... ..........
             D4-5  TACTTATCGC TGTGTATGAC T..TGTCGA. .TAAATAAAG TAAACGTA..
                E  .......... .......... .......... .......... ..........
             E7-8  TACTTATCGC CGTGTATGAC T..TATCGA. .TAAATAAAG TAAACGTA..
              F#2  .......... .......... .......... .......... ..........
                G  .......... .......... .......... .......... ..........
            G11-6  TACTTATCGC CGTGTATGAC T..TATCGA. .TAAATAAAG TAAACGTA..
            G12-3  TACTTATCGC CGTGTATGAC T..TATCGA. .TAAATAAAG TAAACGTA..
             G2-3  TACTTATCGC TGTGTATGAC T..TGTCGA. .TAAATAAAG TAAACGTA..
             G7-2  TACTTATCGC CGTGTATGAC T..TATCGA. .TAAATAAAG TAAACGTATT
             G8-1  TACTTATCGC TGTGTATGAC T..TGTCGA. .TAAATAAAG TAAACGTA..
             G8-2  TACTTATCGC TGTGTATGAC T..TGTCGA. .TAAATAAAG TAAACGTA..
             G8-3  TACTTATCGC CGTGTATGAC T..TATCGA. .TAAATAAAG TAAACGTA..
             H1-1  TACTTATCGC TGTGTATGAC T..TGTCGA. .TAAATAAAG TAAACGTA..
             H1-4  TACTTATCGC TGTGTATGAC T..TGTCGA. .TAAATAAAG TAAACGTA..
           H12-11  TACTTATCGC CGTGTATGAC T..TATCGA. .TAAATAAAG TAAACGTA..
           H12-13  TACTTATCGC CGTGTATGAC T..TATCGA. .TAAATAAAG TAAACGTA..
            P50-2  TACTTATCGC CGTGTATGAC T..TATCGA. .TAAATAAAG TAAACGTA..
            P50-7  TACTTATCGC CGTGTATGAC T..TATCGA. .TAAATAAAG TAAACGTA..
            P62-5  TACTTATCGC CGTGTATGAC T..TATCGA. .TAAATAAAG TAAACGTA..
             P8-3  .......... .......... .......... .......... ..........
             P8-5  TACTTATCGC CGTGTATGAC T..TATCGA. .TAAATAAAG TAAACGTA..
      pmtBALA3-10  .ACATAACGC TG.GTACCAC TGGTACCGTC CTATATACTG TACAGCCAAG
            x16-2  TACTTATCGC CGTGTATGAC T..TATCGA. .TAAATAAAG TAAACGTA..
      X21-1_R_M13  .......... .......... .......... .......... ..........
            X46-2  TACTTATCGC CGTGTATGAC T..TATCGA. .TAAATAAAG TAAACGTA..

                   951                                               1000
3-15promotorfinal  .......... .......... .......... .......... ..........
              A#2  .......... .......... .......... .......... ..........
            A10-9  .......... .......... .......... .......... ..........
             A2-1  .......... .......... .......... .......... ..........
             A2-4  .......... .......... .......... .......... ..........
              B#2  .......... .......... .......... .......... ..........
            B3-14  .......... .......... .......... .......... ..........
             B3-3  .......... .......... .......... .......... ..........
              C#2  .......... .......... .......... .......... ..........
            C14-1  .......... .......... .......... .......... ..........
            C24-2  .......... .......... .......... .......... ..........
              D#2  .......... .......... .......... .......... ..........
            D4-3.  .......... .......... .......... .......... ..........
             D4-5  .......... .......... .......... .......... ..........
                E  .......... .......... .......... .......... ..........
             E7-8  .......... .......... .......... .......... ..........
              F#2  .......... .......... .......... .......... ..........
                G  .......... .......... .......... .......... ..........
            G11-6  .......... .......... .......... .......... ..........
            G12-3  .......... .......... .......... .......... ..........
             G2-3  .......... .......... .......... .......... ..........
             G7-2  AGACAATGTA TCAA...... .......... .......... ..........
             G8-1  .......... .......... .......... .......... ..........
             G8-2  .......... .......... .......... .......... ..........
             G8-3  .......... .......... .......... .......... ..........
             H1-1  .......... .......... .......... .......... ..........
             H1-4  .......... .......... .......... .......... ..........
           H12-11  .......... .......... .......... .......... ..........
           H12-13  .......... .......... .......... .......... ..........
            P50-2  .......... .......... .......... .......... ..........
            P50-7  .......... .......... .......... .......... ..........
            P62-5  .......... .......... .......... .......... ..........
             P8-3  .......... .......... .......... .......... ..........
             P8-5  .......... .......... .......... .......... ..........
      pmtBALA3-10  CAAAATGAGA CGCACGGCAA CGCAAGGTAC AGTTTTTAGC CGTGCCATCG
            x16-2  .......... .......... .......... .......... ..........
      X21-1_R_M13  .......... .......... .......... .......... ..........
            X46-2  .......... .......... .......... .......... ..........

                   1001                                              1050
3-15promotorfinal  .......... .......... .......... .......... ..........
              A#2  .......... .......... .......... .......... ..........
            A10-9  .......... .......... .......... .......... ..........
             A2-1  .......... .......... .......... .......... ..........
             A2-4  .......... .......... .......... .......... ..........
              B#2  .......... .......... .......... .......... ..........
            B3-14  .......... .......... .......... .......... ..........
             B3-3  .......... .......... .......... .......... ..........
              C#2  .......... .......... .......... .......... ..........
            C14-1  .......... .......... .......... .......... ..........
            C24-2  .......... .......... .......... .......... ..........
              D#2  .......... .......... .......... .......... ..........
            D4-3.  .......... .......... .......... .......... ..........
             D4-5  .......... .......... .......... .......... ..........
                E  .......... .......... .......... .......... ..........
             E7-8  .......... .......... .......... .......... ..........
              F#2  .......... .......... .......... .......... ..........
                G  .......... .......... .......... .......... ..........
            G11-6  .......... .......... .......... .......... ..........
            G12-3  .......... .......... .......... .......... ..........
             G2-3  .......... .......... .......... .......... ..........
             G7-2  .......... .......... .......... .......... ..........
             G8-1  .......... .......... .......... .......... ..........
             G8-2  .......... .......... .......... .......... ..........
             G8-3  .......... .......... .......... .......... ..........
             H1-1  .......... .......... .......... .......... ..........
             H1-4  .......... .......... .......... .......... ..........
           H12-11  .......... .......... .......... .......... ..........
           H12-13  .......... .......... .......... .......... ..........
            P50-2  .......... .......... .......... .......... ..........
            P50-7  .......... .......... .......... .......... ..........
            P62-5  .......... .......... .......... .......... ..........
             P8-3  .......... .......... .......... .......... ..........
             P8-5  .......... .......... .......... .......... ..........
      pmtBALA3-10  AGTTAGGCGA ATTGCGAAAA AACTCGGAAT TCGGTCTTTG TTAACAAACG
            x16-2  .......... .......... .......... .......... ..........
      X21-1_R_M13  .......... .......... .......... .......... ..........
            X46-2  .......... .......... .......... .......... ..........

                   1051                                              1100
3-15promotorfinal  .......... .......... .......... .......... ..........
              A#2  .......... .......... .......... .......... ..........
            A10-9  .......... .......... .......... .......... ..........
             A2-1  .......... .......... .......... .......... ..........
             A2-4  .......... .......... .......... .......... ..........
              B#2  .......... .......... .......... .......... ..........
            B3-14  .......... .......... .......... .......... ..........
             B3-3  .......... .......... .......... .......... ..........
              C#2  .......... .......... .......... .......... ..........
            C14-1  .......... .......... .......... .......... ..........
            C24-2  .......... .......... .......... .......... ..........
              D#2  .......... .......... .......... .......... ..........
            D4-3.  .......... .......... .......... .......... ..........
             D4-5  .......... .......... .......... .......... ..........
                E  .......... .......... .......... .......... ..........
             E7-8  .......... .......... .......... .......... ..........
              F#2  .......... .......... .......... .......... ..........
                G  .......... .......... .......... .......... ..........
            G11-6  .......... .......... .......... .......... ..........
            G12-3  .......... .......... .......... .......... ..........
             G2-3  .......... .......... .......... .......... ..........
             G7-2  .......... .......... .......... .......... ..........
             G8-1  .......... .......... .......... .......... ..........
             G8-2  .......... .......... .......... .......... ..........
             G8-3  .......... .......... .......... .......... ..........
             H1-1  .......... .......... .......... .......... ..........
             H1-4  .......... .......... .......... .......... ..........
           H12-11  .......... .......... .......... .......... ..........
           H12-13  .......... .......... .......... .......... ..........
            P50-2  .......... .......... .......... .......... ..........
            P50-7  .......... .......... .......... .......... ..........
            P62-5  .......... .......... .......... .......... ..........
             P8-3  .......... .......... .......... .......... ..........
             P8-5  .......... .......... .......... .......... ..........
      pmtBALA3-10  TTGTAAACAA TCATTGCATC AGCTGATCAA TGCATATTTC AGAACACGCA
            x16-2  .......... .......... .......... .......... ..........
      X21-1_R_M13  .......... .......... .......... .......... ..........
            X46-2  .......... .......... .......... .......... ..........

                   1101                                              1150
3-15promotorfinal  .......... .......... .......... .......... ..........
              A#2  .......... .......... .......... .......... ..........
            A10-9  .......... .......... .......... .......... ..........
             A2-1  .......... .......... .......... .......... ..........
             A2-4  .......... .......... .......... .......... ..........
              B#2  .......... .......... .......... .......... ..........
            B3-14  .......... .......... .......... .......... ..........
             B3-3  .......... .......... .......... .......... ..........
              C#2  .......... .......... .......... .......... ..........
            C14-1  .......... .......... .......... .......... ..........
            C24-2  .......... .......... .......... .......... ..........
              D#2  .......... .......... .......... .......... ..........
            D4-3.  .......... .......... .......... .......... ..........
             D4-5  .......... .......... .......... .......... ..........
                E  .......... .......... .......... .......... ..........
             E7-8  .......... .......... .......... .......... ..........
              F#2  .......... .......... .......... .......... ..........
                G  .......... .......... .......... .......... ..........
            G11-6  .......... .......... .......... .......... ..........
            G12-3  .......... .......... .......... .......... ..........
             G2-3  .......... .......... .......... .......... ..........
             G7-2  .......... .......... .......... .......... ..........
             G8-1  .......... .......... .......... .......... ..........
             G8-2  .......... .......... .......... .......... ..........
             G8-3  .......... .......... .......... .......... ..........
             H1-1  .......... .......... .......... .......... ..........
             H1-4  .......... .......... .......... .......... ..........
           H12-11  .......... .......... .......... .......... ..........
           H12-13  .......... .......... .......... .......... ..........
            P50-2  .......... .......... .......... .......... ..........
            P50-7  .......... .......... .......... .......... ..........
            P62-5  .......... .......... .......... .......... ..........
             P8-3  .......... .......... .......... .......... ..........
             P8-5  .......... .......... .......... .......... ..........
      pmtBALA3-10  GAAATCTTTG TTTACTTTTG TTTTTAGTGA TTACTGTGAA ATTCCGCTTC
            x16-2  .......... .......... .......... .......... ..........
      X21-1_R_M13  .......... .......... .......... .......... ..........
            X46-2  .......... .......... .......... .......... ..........

                   1151                                              1200
3-15promotorfinal  .......... .......... .......... .......... ..........
              A#2  .......... .......... .......... .......... ..........
            A10-9  .......... .......... .......... .......... ..........
             A2-1  .......... .......... .......... .......... ..........
             A2-4  .......... .......... .......... .......... ..........
              B#2  .......... .......... .......... .......... ..........
            B3-14  .......... .......... .......... .......... ..........
             B3-3  .......... .......... .......... .......... ..........
              C#2  .......... .......... .......... .......... ..........
            C14-1  .......... .......... .......... .......... ..........
            C24-2  .......... .......... .......... .......... ..........
              D#2  .......... .......... .......... .......... ..........
            D4-3.  .......... .......... .......... .......... ..........
             D4-5  .......... .......... .......... .......... ..........
                E  .......... .......... .......... .......... ..........
             E7-8  .......... .......... .......... .......... ..........
              F#2  .......... .......... .......... .......... ..........
                G  .......... .......... .......... .......... ..........
            G11-6  .......... .......... .......... .......... ..........
            G12-3  .......... .......... .......... .......... ..........
             G2-3  .......... .......... .......... .......... ..........
             G7-2  .......... .......... .......... .......... ..........
             G8-1  .......... .......... .......... .......... ..........
             G8-2  .......... .......... .......... .......... ..........
             G8-3  .......... .......... .......... .......... ..........
             H1-1  .......... .......... .......... .......... ..........
             H1-4  .......... .......... .......... .......... ..........
           H12-11  .......... .......... .......... .......... ..........
           H12-13  .......... .......... .......... .......... ..........
            P50-2  .......... .......... .......... .......... ..........
            P50-7  .......... .......... .......... .......... ..........
            P62-5  .......... .......... .......... .......... ..........
             P8-3  .......... .......... .......... .......... ..........
             P8-5  .......... .......... .......... .......... ..........
      pmtBALA3-10  TGTTTTTAAA AAAATGGCTA CTTGCCTAAC TCAATGACAC GGCTTGAAGA
            x16-2  .......... .......... .......... .......... ..........
      X21-1_R_M13  .......... .......... .......... .......... ..........
            X46-2  .......... .......... .......... .......... ..........

                   1201                                              1250
3-15promotorfinal  .......... .......... .......... .......... ..........
              A#2  .......... .......... .......... .......... ..........
            A10-9  .......... .......... .......... .......... ..........
             A2-1  .......... .......... .......... .......... ..........
             A2-4  .......... .......... .......... .......... ..........
              B#2  .......... .......... .......... .......... ..........
            B3-14  .......... .......... .......... .......... ..........
             B3-3  .......... .......... .......... .......... ..........
              C#2  .......... .......... .......... .......... ..........
            C14-1  .......... .......... .......... .......... ..........
            C24-2  .......... .......... .......... .......... ..........
              D#2  .......... .......... .......... .......... ..........
            D4-3.  .......... .......... .......... .......... ..........
             D4-5  .......... .......... .......... .......... ..........
                E  .......... .......... .......... .......... ..........
             E7-8  .......... .......... .......... .......... ..........
              F#2  .......... .......... .......... .......... ..........
                G  .......... .......... .......... .......... ..........
            G11-6  .......... .......... .......... .......... ..........
            G12-3  .......... .......... .......... .......... ..........
             G2-3  .......... .......... .......... .......... ..........
             G7-2  .......... .......... .......... .......... ..........
             G8-1  .......... .......... .......... .......... ..........
             G8-2  .......... .......... .......... .......... ..........
             G8-3  .......... .......... .......... .......... ..........
             H1-1  .......... .......... .......... .......... ..........
             H1-4  .......... .......... .......... .......... ..........
           H12-11  .......... .......... .......... .......... ..........
           H12-13  .......... .......... .......... .......... ..........
            P50-2  .......... .......... .......... .......... ..........
            P50-7  .......... .......... .......... .......... ..........
            P62-5  .......... .......... .......... .......... ..........
             P8-3  .......... .......... .......... .......... ..........
             P8-5  .......... .......... .......... .......... ..........
      pmtBALA3-10  TTCTGCTAGC GGTTCGCCGC GTGTCATTTT GCTTTGGCTG TACAGTACGT
            x16-2  .......... .......... .......... .......... ..........
      X21-1_R_M13  .......... .......... .......... .......... ..........
            X46-2  .......... .......... .......... .......... ..........

                   1251                                              1300
3-15promotorfinal  .......... .......... .......... .......... ..........
              A#2  .......... .......... .......... .......... ..........
            A10-9  .......... .......... .......... .......... ..........
             A2-1  .......... .......... .......... .......... ..........
             A2-4  .......... .......... .......... .......... ..........
              B#2  .......... .......... .......... .......... ..........
            B3-14  .......... .......... .......... .......... ..........
             B3-3  .......... .......... .......... .......... ..........
              C#2  .......... .......... .......... .......... ..........
            C14-1  .......... .......... .......... .......... ..........
            C24-2  .......... .......... .......... .......... ..........
              D#2  .......... .......... .......... .......... ..........
            D4-3.  .......... .......... .......... .......... ..........
             D4-5  .......... .......... .......... .......... ..........
                E  .......... .......... .......... .......... ..........
             E7-8  .......... .......... .......... .......... ..........
              F#2  .......... .......... .......... .......... ..........
                G  .......... .......... .......... .......... ..........
            G11-6  .......... .......... .......... .......... ..........
            G12-3  .......... .......... .......... .......... ..........
             G2-3  .......... .......... .......... .......... ..........
             G7-2  .......... .......... .......... .......... ..........
             G8-1  .......... .......... .......... .......... ..........
             G8-2  .......... .......... .......... .......... ..........
             G8-3  .......... .......... .......... .......... ..........
             H1-1  .......... .......... .......... .......... ..........
             H1-4  .......... .......... .......... .......... ..........
           H12-11  .......... .......... .......... .......... ..........
           H12-13  .......... .......... .......... .......... ..........
            P50-2  .......... .......... .......... .......... ..........
            P50-7  .......... .......... .......... .......... ..........
            P62-5  .......... .......... .......... .......... ..........
             P8-3  .......... .......... .......... .......... ..........
             P8-5  .......... .......... .......... .......... ..........
      pmtBALA3-10  CTAAACTGGT AACCAAGAAC GTTCTGAGCC GGGTAAAATG GCACAGCCAG
            x16-2  .......... .......... .......... .......... ..........
      X21-1_R_M13  .......... .......... .......... .......... ..........
            X46-2  .......... .......... .......... .......... ..........

                   1301                                              1350
3-15promotorfinal  .......... .......... .......... .......... ..........
              A#2  .......... .......... .......... .......... ..........
            A10-9  .......... .......... .......... .......... ..........
             A2-1  .......... .......... .......... .......... ..........
             A2-4  .......... .......... .......... .......... ..........
              B#2  .......... .......... .......... .......... ..........
            B3-14  .......... .......... .......... .......... ..........
             B3-3  .......... .......... .......... .......... ..........
              C#2  .......... .......... .......... .......... ..........
            C14-1  .......... .......... .......... .......... ..........
            C24-2  .......... .......... .......... .......... ..........
              D#2  .......... .......... .......... .......... ..........
            D4-3.  .......... .......... .......... .......... ..........
             D4-5  .......... .......... .......... .......... ..........
                E  .......... .......... .......... .......... ..........
             E7-8  .......... .......... .......... .......... ..........
              F#2  .......... .......... .......... .......... ..........
                G  .......... .......... .......... .......... ..........
            G11-6  .......... .......... .......... .......... ..........
            G12-3  .......... .......... .......... .......... ..........
             G2-3  .......... .......... .......... .......... ..........
             G7-2  .......... .......... .......... .......... ..........
             G8-1  .......... .......... .......... .......... ..........
             G8-2  .......... .......... .......... .......... ..........
             G8-3  .......... .......... .......... .......... ..........
             H1-1  .......... .......... .......... .......... ..........
             H1-4  .......... .......... .......... .......... ..........
           H12-11  .......... .......... .......... .......... ..........
           H12-13  .......... .......... .......... .......... ..........
            P50-2  .......... .......... .......... .......... ..........
            P50-7  .......... .......... .......... .......... ..........
            P62-5  .......... .......... .......... .......... ..........
             P8-3  .......... .......... .......... .......... ..........
             P8-5  .......... .......... .......... .......... ..........
      pmtBALA3-10  CATGGTGCTA AGAACGTTCT TTGGTGGTAC CACCAAACCC ACCACTGCAA
            x16-2  .......... .......... .......... .......... ..........
      X21-1_R_M13  .......... .......... .......... .......... ..........
            X46-2  .......... .......... .......... .......... ..........

                   1351                                              1400
3-15promotorfinal  .......... .......... .......... .......... ..........
              A#2  .......... .......... .......... .......... ..........
            A10-9  .......... .......... .......... .......... ..........
             A2-1  .......... .......... .......... .......... ..........
             A2-4  .......... .......... .......... .......... ..........
              B#2  .......... .......... .......... .......... ..........
            B3-14  .......... .......... .......... .......... ..........
             B3-3  .......... .......... .......... .......... ..........
              C#2  .......... .......... .......... .......... ..........
            C14-1  .......... .......... .......... .......... ..........
            C24-2  .......... .......... .......... .......... ..........
              D#2  .......... .......... .......... .......... ..........
            D4-3.  .......... .......... .......... .......... ..........
             D4-5  .......... .......... .......... .......... ..........
                E  .......... .......... .......... .......... ..........
             E7-8  .......... .......... .......... .......... ..........
              F#2  .......... .......... .......... .......... ..........
                G  .......... .......... .......... .......... ..........
            G11-6  .......... .......... .......... .......... ..........
            G12-3  .......... .......... .......... .......... ..........
             G2-3  .......... .......... .......... .......... ..........
             G7-2  .......... .......... .......... .......... ..........
             G8-1  .......... .......... .......... .......... ..........
             G8-2  .......... .......... .......... .......... ..........
             G8-3  .......... .......... .......... .......... ..........
             H1-1  .......... .......... .......... .......... ..........
             H1-4  .......... .......... .......... .......... ..........
           H12-11  .......... .......... .......... .......... ..........
           H12-13  .......... .......... .......... .......... ..........
            P50-2  .......... .......... .......... .......... ..........
            P50-7  .......... .......... .......... .......... ..........
            P62-5  .......... .......... .......... .......... ..........
             P8-3  .......... .......... .......... .......... ..........
             P8-5  .......... .......... .......... .......... ..........
      pmtBALA3-10  CGGCGGAACG TACTGCTTAG GTTCTTACAA TGGACCATGT TTGCGTGATT
            x16-2  .......... .......... .......... .......... ..........
      X21-1_R_M13  .......... .......... .......... .......... ..........
            X46-2  .......... .......... .......... .......... ..........

                   1401                                              1450
3-15promotorfinal  .......... .......... .......... .......... ..........
              A#2  .......... .......... .......... .......... ..........
            A10-9  .......... .......... .......... .......... ..........
             A2-1  .......... .......... .......... .......... ..........
             A2-4  .......... .......... .......... .......... ..........
              B#2  .......... .......... .......... .......... ..........
            B3-14  .......... .......... .......... .......... ..........
             B3-3  .......... .......... .......... .......... ..........
              C#2  .......... .......... .......... .......... ..........
            C14-1  .......... .......... .......... .......... ..........
            C24-2  .......... .......... .......... .......... ..........
              D#2  .......... .......... .......... .......... ..........
            D4-3.  .......... .......... .......... .......... ..........
             D4-5  .......... .......... .......... .......... ..........
                E  .......... .......... .......... .......... ..........
             E7-8  .......... .......... .......... .......... ..........
              F#2  .......... .......... .......... .......... ..........
                G  .......... .......... .......... .......... ..........
            G11-6  .......... .......... .......... .......... ..........
            G12-3  .......... .......... .......... .......... ..........
             G2-3  .......... .......... .......... .......... ..........
             G7-2  .......... .......... .......... .......... ..........
             G8-1  .......... .......... .......... .......... ..........
             G8-2  .......... .......... .......... .......... ..........
             G8-3  .......... .......... .......... .......... ..........
             H1-1  .......... .......... .......... .......... ..........
             H1-4  .......... .......... .......... .......... ..........
           H12-11  .......... .......... .......... .......... ..........
           H12-13  .......... .......... .......... .......... ..........
            P50-2  .......... .......... .......... .......... ..........
            P50-7  .......... .......... .......... .......... ..........
            P62-5  .......... .......... .......... .......... ..........
             P8-3  .......... .......... .......... .......... ..........
             P8-5  .......... .......... .......... .......... ..........
      pmtBALA3-10  TATGCTGCAC TGCTGTGCTA CGAATCGCCG TGTATATGCA ATTTAGTAAT
            x16-2  .......... .......... .......... .......... ..........
      X21-1_R_M13  .......... .......... .......... .......... ..........
            X46-2  .......... .......... .......... .......... ..........

                   1451                                              1500
3-15promotorfinal  .......... .......... .......... .......... ..........
              A#2  .......... .......... .......... .......... ..........
            A10-9  .......... .......... .......... .......... ..........
             A2-1  .......... .......... .......... .......... ..........
             A2-4  .......... .......... .......... .......... ..........
              B#2  .......... .......... .......... .......... ..........
            B3-14  .......... .......... .......... .......... ..........
             B3-3  .......... .......... .......... .......... ..........
              C#2  .......... .......... .......... .......... ..........
            C14-1  .......... .......... .......... .......... ..........
            C24-2  .......... .......... .......... .......... ..........
              D#2  .......... .......... .......... .......... ..........
            D4-3.  .......... .......... .......... .......... ..........
             D4-5  .......... .......... .......... .......... ..........
                E  .......... .......... .......... .......... ..........
             E7-8  .......... .......... .......... .......... ..........
              F#2  .......... .......... .......... .......... ..........
                G  .......... .......... .......... .......... ..........
            G11-6  .......... .......... .......... .......... ..........
            G12-3  .......... .......... .......... .......... ..........
             G2-3  .......... .......... .......... .......... ..........
             G7-2  .......... .......... .......... .......... ..........
             G8-1  .......... .......... .......... .......... ..........
             G8-2  .......... .......... .......... .......... ..........
             G8-3  .......... .......... .......... .......... ..........
             H1-1  .......... .......... .......... .......... ..........
             H1-4  .......... .......... .......... .......... ..........
           H12-11  .......... .......... .......... .......... ..........
           H12-13  .......... .......... .......... .......... ..........
            P50-2  .......... .......... .......... .......... ..........
            P50-7  .......... .......... .......... .......... ..........
            P62-5  .......... .......... .......... .......... ..........
             P8-3  .......... .......... .......... .......... ..........
             P8-5  .......... .......... .......... .......... ..........
      pmtBALA3-10  GTAAACAAAT ATAAACAACA GTTTATAAAC AGTATAAAAC AACAATTTCT
            x16-2  .......... .......... .......... .......... ..........
      X21-1_R_M13  .......... .......... .......... .......... ..........
            X46-2  .......... .......... .......... .......... ..........

                   1501                                              1550
3-15promotorfinal  .......... .......... .......... .......... ..........
              A#2  .......... .......... .......... .......... ..........
            A10-9  .......... .......... .......... .......... ..........
             A2-1  .......... .......... .......... .......... ..........
             A2-4  .......... .......... .......... .......... ..........
              B#2  .......... .......... .......... .......... ..........
            B3-14  .......... .......... .......... .......... ..........
             B3-3  .......... .......... .......... .......... ..........
              C#2  .......... .......... .......... .......... ..........
            C14-1  .......... .......... .......... .......... ..........
            C24-2  .......... .......... .......... .......... ..........
              D#2  .......... .......... .......... .......... ..........
            D4-3.  .......... .......... .......... .......... ..........
             D4-5  .......... .......... .......... .......... ..........
                E  .......... .......... .......... .......... ..........
             E7-8  .......... .......... .......... .......... ..........
              F#2  .......... .......... .......... .......... ..........
                G  .......... .......... .......... .......... ..........
            G11-6  .......... .......... .......... .......... ..........
            G12-3  .......... .......... .......... .......... ..........
             G2-3  .......... .......... .......... .......... ..........
             G7-2  .......... .......... .......... .......... ..........
             G8-1  .......... .......... .......... .......... ..........
             G8-2  .......... .......... .......... .......... ..........
             G8-3  .......... .......... .......... .......... ..........
             H1-1  .......... .......... .......... .......... ..........
             H1-4  .......... .......... .......... .......... ..........
           H12-11  .......... .......... .......... .......... ..........
           H12-13  .......... .......... .......... .......... ..........
            P50-2  .......... .......... .......... .......... ..........
            P50-7  .......... .......... .......... .......... ..........
            P62-5  .......... .......... .......... .......... ..........
             P8-3  .......... .......... .......... .......... ..........
             P8-5  .......... .......... .......... .......... ..........
      pmtBALA3-10  AATTTTTATA ACGAACATTT ACTAAATTCT AAAAATAATA CAGTAAAATT
            x16-2  .......... .......... .......... .......... ..........
      X21-1_R_M13  .......... .......... .......... .......... ..........
            X46-2  .......... .......... .......... .......... ..........

                   1551                                              1600
3-15promotorfinal  .......... .......... .......... .......... ..........
              A#2  .......... .......... .......... .......... ..........
            A10-9  .......... .......... .......... .......... ..........
             A2-1  .......... .......... .......... .......... ..........
             A2-4  .......... .......... .......... .......... ..........
              B#2  .......... .......... .......... .......... ..........
            B3-14  .......... .......... .......... .......... ..........
             B3-3  .......... .......... .......... .......... ..........
              C#2  .......... .......... .......... .......... ..........
            C14-1  .......... .......... .......... .......... ..........
            C24-2  .......... .......... .......... .......... ..........
              D#2  .......... .......... .......... .......... ..........
            D4-3.  .......... .......... .......... .......... ..........
             D4-5  .......... .......... .......... .......... ..........
                E  .......... .......... .......... .......... ..........
             E7-8  .......... .......... .......... .......... ..........
              F#2  .......... .......... .......... .......... ..........
                G  .......... .......... .......... .......... ..........
            G11-6  .......... .......... .......... .......... ..........
            G12-3  .......... .......... .......... .......... ..........
             G2-3  .......... .......... .......... .......... ..........
             G7-2  .......... .......... .......... .......... ..........
             G8-1  .......... .......... .......... .......... ..........
             G8-2  .......... .......... .......... .......... ..........
             G8-3  .......... .......... .......... .......... ..........
             H1-1  .......... .......... .......... .......... ..........
             H1-4  .......... .......... .......... .......... ..........
           H12-11  .......... .......... .......... .......... ..........
           H12-13  .......... .......... .......... .......... ..........
            P50-2  .......... .......... .......... .......... ..........
            P50-7  .......... .......... .......... .......... ..........
            P62-5  .......... .......... .......... .......... ..........
             P8-3  .......... .......... .......... .......... ..........
             P8-5  .......... .......... .......... .......... ..........
      pmtBALA3-10  AACAAATTTT CGCGTGTATT ATGTATAATG AAACAAATAA TTAAGTCCCA
            x16-2  .......... .......... .......... .......... ..........
      X21-1_R_M13  .......... .......... .......... .......... ..........
            X46-2  .......... .......... .......... .......... ..........

                   1601                                              1650
3-15promotorfinal  .......... .......... .......... .......... ..........
              A#2  .......... .......... .......... .......... ..........
            A10-9  .......... .......... .......... .......... ..........
             A2-1  .......... .......... .......... .......... ..........
             A2-4  .......... .......... .......... .......... ..........
              B#2  .......... .......... .......... .......... ..........
            B3-14  .......... .......... .......... .......... ..........
             B3-3  .......... .......... .......... .......... ..........
              C#2  .......... .......... .......... .......... ..........
            C14-1  .......... .......... .......... .......... ..........
            C24-2  .......... .......... .......... .......... ..........
              D#2  .......... .......... .......... .......... ..........
            D4-3.  .......... .......... .......... .......... ..........
             D4-5  .......... .......... .......... .......... ..........
                E  .......... .......... .......... .......... ..........
             E7-8  .......... .......... .......... .......... ..........
              F#2  .......... .......... .......... .......... ..........
                G  .......... .......... .......... .......... ..........
            G11-6  .......... .......... .......... .......... ..........
            G12-3  .......... .......... .......... .......... ..........
             G2-3  .......... .......... .......... .......... ..........
             G7-2  .......... .......... .......... .......... ..........
             G8-1  .......... .......... .......... .......... ..........
             G8-2  .......... .......... .......... .......... ..........
             G8-3  .......... .......... .......... .......... ..........
             H1-1  .......... .......... .......... .......... ..........
             H1-4  .......... .......... .......... .......... ..........
           H12-11  .......... .......... .......... .......... ..........
           H12-13  .......... .......... .......... .......... ..........
            P50-2  .......... .......... .......... .......... ..........
            P50-7  .......... .......... .......... .......... ..........
            P62-5  .......... .......... .......... .......... ..........
             P8-3  .......... .......... .......... .......... ..........
             P8-5  .......... .......... .......... .......... ..........
      pmtBALA3-10  TCTGTCTTCG ACAGTGACAG GGTACATCTT GTGGAACAAC AGCACTTGAT
            x16-2  .......... .......... .......... .......... ..........
      X21-1_R_M13  .......... .......... .......... .......... ..........
            X46-2  .......... .......... .......... .......... ..........

                   1651                                              1700
3-15promotorfinal  .......... .......... .......... .......... ..........
              A#2  .......... .......... .......... .......... ..........
            A10-9  .......... .......... .......... .......... ..........
             A2-1  .......... .......... .......... .......... ..........
             A2-4  .......... .......... .......... .......... ..........
              B#2  .......... .......... .......... .......... ..........
            B3-14  .......... .......... .......... .......... ..........
             B3-3  .......... .......... .......... .......... ..........
              C#2  .......... .......... .......... .......... ..........
            C14-1  .......... .......... .......... .......... ..........
            C24-2  .......... .......... .......... .......... ..........
              D#2  .......... .......... .......... .......... ..........
            D4-3.  .......... .......... .......... .......... ..........
             D4-5  .......... .......... .......... .......... ..........
                E  .......... .......... .......... .......... ..........
             E7-8  .......... .......... .......... .......... ..........
              F#2  .......... .......... .......... .......... ..........
                G  .......... .......... .......... .......... ..........
            G11-6  .......... .......... .......... .......... ..........
            G12-3  .......... .......... .......... .......... ..........
             G2-3  .......... .......... .......... .......... ..........
             G7-2  .......... .......... .......... .......... ..........
             G8-1  .......... .......... .......... .......... ..........
             G8-2  .......... .......... .......... .......... ..........
             G8-3  .......... .......... .......... .......... ..........
             H1-1  .......... .......... .......... .......... ..........
             H1-4  .......... .......... .......... .......... ..........
           H12-11  .......... .......... .......... .......... ..........
           H12-13  .......... .......... .......... .......... ..........
            P50-2  .......... .......... .......... .......... ..........
            P50-7  .......... .......... .......... .......... ..........
            P62-5  .......... .......... .......... .......... ..........
             P8-3  .......... .......... .......... .......... ..........
             P8-5  .......... .......... .......... .......... ..........
      pmtBALA3-10  GCACAGTAAG GATTACTAAG AACTTATCAA CAACTTAATT TTGCCTGAGC
            x16-2  .......... .......... .......... .......... ..........
      X21-1_R_M13  .......... .......... .......... .......... ..........
            X46-2  .......... .......... .......... .......... ..........

                   1701                                              1750
3-15promotorfinal  .......... .......... .......... .......... ..........
              A#2  .......... .......... .......... .......... ..........
            A10-9  .......... .......... .......... .......... ..........
             A2-1  .......... .......... .......... .......... ..........
             A2-4  .......... .......... .......... .......... ..........
              B#2  .......... .......... .......... .......... ..........
            B3-14  .......... .......... .......... .......... ..........
             B3-3  .......... .......... .......... .......... ..........
              C#2  .......... .......... .......... .......... ..........
            C14-1  .......... .......... .......... .......... ..........
            C24-2  .......... .......... .......... .......... ..........
              D#2  .......... .......... .......... .......... ..........
            D4-3.  .......... .......... .......... .......... ..........
             D4-5  .......... .......... .......... .......... ..........
                E  .......... .......... .......... .......... ..........
             E7-8  .......... .......... .......... .......... ..........
              F#2  .......... .......... .......... .......... ..........
                G  .......... .......... .......... .......... ..........
            G11-6  .......... .......... .......... .......... ..........
            G12-3  .......... .......... .......... .......... ..........
             G2-3  .......... .......... .......... .......... ..........
             G7-2  .......... .......... .......... .......... ..........
             G8-1  .......... .......... .......... .......... ..........
             G8-2  .......... .......... .......... .......... ..........
             G8-3  .......... .......... .......... .......... ..........
             H1-1  .......... .......... .......... .......... ..........
             H1-4  .......... .......... .......... .......... ..........
           H12-11  .......... .......... .......... .......... ..........
           H12-13  .......... .......... .......... .......... ..........
            P50-2  .......... .......... .......... .......... ..........
            P50-7  .......... .......... .......... .......... ..........
            P62-5  .......... .......... .......... .......... ..........
             P8-3  .......... .......... .......... .......... ..........
             P8-5  .......... .......... .......... .......... ..........
      pmtBALA3-10  TACACTTGTT TAAATTGATT AATTAGAATC AAATACTGAA TCCAATTGTC
            x16-2  .......... .......... .......... .......... ..........
      X21-1_R_M13  .......... .......... .......... .......... ..........
            X46-2  .......... .......... .......... .......... ..........

                   1751                                              1800
3-15promotorfinal  .......... .......... .......... .......... ..........
              A#2  .......... .......... .......... .......... ..........
            A10-9  .......... .......... .......... .......... ..........
             A2-1  .......... .......... .......... .......... ..........
             A2-4  .......... .......... .......... .......... ..........
              B#2  .......... .......... .......... .......... ..........
            B3-14  .......... .......... .......... .......... ..........
             B3-3  .......... .......... .......... .......... ..........
              C#2  .......... .......... .......... .......... ..........
            C14-1  .......... .......... .......... .......... ..........
            C24-2  .......... .......... .......... .......... ..........
              D#2  .......... .......... .......... .......... ..........
            D4-3.  .......... .......... .......... .......... ..........
             D4-5  .......... .......... .......... .......... ..........
                E  .......... .......... .......... .......... ..........
             E7-8  .......... .......... .......... .......... ..........
              F#2  .......... .......... .......... .......... ..........
                G  .......... .......... .......... .......... ..........
            G11-6  .......... .......... .......... .......... ..........
            G12-3  .......... .......... .......... .......... ..........
             G2-3  .......... .......... .......... .......... ..........
             G7-2  .......... .......... .......... .......... ..........
             G8-1  .......... .......... .......... .......... ..........
             G8-2  .......... .......... .......... .......... ..........
             G8-3  .......... .......... .......... .......... ..........
             H1-1  .......... .......... .......... .......... ..........
             H1-4  .......... .......... .......... .......... ..........
           H12-11  .......... .......... .......... .......... ..........
           H12-13  .......... .......... .......... .......... ..........
            P50-2  .......... .......... .......... .......... ..........
            P50-7  .......... .......... .......... .......... ..........
            P62-5  .......... .......... .......... .......... ..........
             P8-3  .......... .......... .......... .......... ..........
             P8-5  .......... .......... .......... .......... ..........
      pmtBALA3-10  CAAACTATAA GTCCTGACTA TAACACAAAA TAACTGTTCT AAATTATTAC
            x16-2  .......... .......... .......... .......... ..........
      X21-1_R_M13  .......... .......... .......... .......... ..........
            X46-2  .......... .......... .......... .......... ..........

                   1801                                              1850
3-15promotorfinal  .......... .......... .......... .......... ..........
              A#2  .......... .......... .......... .......... ..........
            A10-9  .......... .......... .......... .......... ..........
             A2-1  .......... .......... .......... .......... ..........
             A2-4  .......... .......... .......... .......... ..........
              B#2  .......... .......... .......... .......... ..........
            B3-14  .......... .......... .......... .......... ..........
             B3-3  .......... .......... .......... .......... ..........
              C#2  .......... .......... .......... .......... ..........
            C14-1  .......... .......... .......... .......... ..........
            C24-2  .......... .......... .......... .......... ..........
              D#2  .......... .......... .......... .......... ..........
            D4-3.  .......... .......... .......... .......... ..........
             D4-5  .......... .......... .......... .......... ..........
                E  .......... .......... .......... .......... ..........
             E7-8  .......... .......... .......... .......... ..........
              F#2  .......... .......... .......... .......... ..........
                G  .......... .......... .......... .......... ..........
            G11-6  .......... .......... .......... .......... ..........
            G12-3  .......... .......... .......... .......... ..........
             G2-3  .......... .......... .......... .......... ..........
             G7-2  .......... .......... .......... .......... ..........
             G8-1  .......... .......... .......... .......... ..........
             G8-2  .......... .......... .......... .......... ..........
             G8-3  .......... .......... .......... .......... ..........
             H1-1  .......... .......... .......... .......... ..........
             H1-4  .......... .......... .......... .......... ..........
           H12-11  .......... .......... .......... .......... ..........
           H12-13  .......... .......... .......... .......... ..........
            P50-2  .......... .......... .......... .......... ..........
            P50-7  .......... .......... .......... .......... ..........
            P62-5  .......... .......... .......... .......... ..........
             P8-3  .......... .......... .......... .......... ..........
             P8-5  .......... .......... .......... .......... ..........
      pmtBALA3-10  CTTTTCTAGC TTTCAACTTA CTGCAGTGGC TCAAAATTCA GTCTACTTTG
            x16-2  .......... .......... .......... .......... ..........
      X21-1_R_M13  .......... .......... .......... .......... ..........
            X46-2  .......... .......... .......... .......... ..........

                   1851                                              1900
3-15promotorfinal  .......... .......... .......... .......... ..........
              A#2  .......... .......... .......... .......... ..........
            A10-9  .......... .......... .......... .......... ..........
             A2-1  .......... .......... .......... .......... ..........
             A2-4  .......... .......... .......... .......... ..........
              B#2  .......... .......... .......... .......... ..........
            B3-14  .......... .......... .......... .......... ..........
             B3-3  .......... .......... .......... .......... ..........
              C#2  .......... .......... .......... .......... ..........
            C14-1  .......... .......... .......... .......... ..........
            C24-2  .......... .......... .......... .......... ..........
              D#2  .......... .......... .......... .......... ..........
            D4-3.  .......... .......... .......... .......... ..........
             D4-5  .......... .......... .......... .......... ..........
                E  .......... .......... .......... .......... ..........
             E7-8  .......... .......... .......... .......... ..........
              F#2  .......... .......... .......... .......... ..........
                G  .......... .......... .......... .......... ..........
            G11-6  .......... .......... .......... .......... ..........
            G12-3  .......... .......... .......... .......... ..........
             G2-3  .......... .......... .......... .......... ..........
             G7-2  .......... .......... .......... .......... ..........
             G8-1  .......... .......... .......... .......... ..........
             G8-2  .......... .......... .......... .......... ..........
             G8-3  .......... .......... .......... .......... ..........
             H1-1  .......... .......... .......... .......... ..........
             H1-4  .......... .......... .......... .......... ..........
           H12-11  .......... .......... .......... .......... ..........
           H12-13  .......... .......... .......... .......... ..........
            P50-2  .......... .......... .......... .......... ..........
            P50-7  .......... .......... .......... .......... ..........
            P62-5  .......... .......... .......... .......... ..........
             P8-3  .......... .......... .......... .......... ..........
             P8-5  .......... .......... .......... .......... ..........
      pmtBALA3-10  AAACTAATTT AAAACGATAG TATCAGCCAC ATAATGTTTT CGTTTTGAGC
            x16-2  .......... .......... .......... .......... ..........
      X21-1_R_M13  .......... .......... .......... .......... ..........
            X46-2  .......... .......... .......... .......... ..........

                   1901                                              1950
3-15promotorfinal  .......... .......... .......... .......... ..........
              A#2  .......... .......... .......... .......... ..........
            A10-9  .......... .......... .......... .......... ..........
             A2-1  .......... .......... .......... .......... ..........
             A2-4  .......... .......... .......... .......... ..........
              B#2  .......... .......... .......... .......... ..........
            B3-14  .......... .......... .......... .......... ..........
             B3-3  .......... .......... .......... .......... ..........
              C#2  .......... .......... .......... .......... ..........
            C14-1  .......... .......... .......... .......... ..........
            C24-2  .......... .......... .......... .......... ..........
              D#2  .......... .......... .......... .......... ..........
            D4-3.  .......... .......... .......... .......... ..........
             D4-5  .......... .......... .......... .......... ..........
                E  .......... .......... .......... .......... ..........
             E7-8  .......... .......... .......... .......... ..........
              F#2  .......... .......... .......... .......... ..........
                G  .......... .......... .......... .......... ..........
            G11-6  .......... .......... .......... .......... ..........
            G12-3  .......... .......... .......... .......... ..........
             G2-3  .......... .......... .......... .......... ..........
             G7-2  .......... .......... .......... .......... ..........
             G8-1  .......... .......... .......... .......... ..........
             G8-2  .......... .......... .......... .......... ..........
             G8-3  .......... .......... .......... .......... ..........
             H1-1  .......... .......... .......... .......... ..........
             H1-4  .......... .......... .......... .......... ..........
           H12-11  .......... .......... .......... .......... ..........
           H12-13  .......... .......... .......... .......... ..........
            P50-2  .......... .......... .......... .......... ..........
            P50-7  .......... .......... .......... .......... ..........
            P62-5  .......... .......... .......... .......... ..........
             P8-3  .......... .......... .......... .......... ..........
             P8-5  .......... .......... .......... .......... ..........
      pmtBALA3-10  TTACCTACTT ACAAACTCAA GAGCGGGTTT GTGTTTGTGG ATGTAAGCAG
            x16-2  .......... .......... .......... .......... ..........
      X21-1_R_M13  .......... .......... .......... .......... ..........
            X46-2  .......... .......... .......... .......... ..........

                   1951                                              2000
3-15promotorfinal  .......... .......... .......... .......... ..........
              A#2  .......... .......... .......... .......... ..........
            A10-9  .......... .......... .......... .......... ..........
             A2-1  .......... .......... .......... .......... ..........
             A2-4  .......... .......... .......... .......... ..........
              B#2  .......... .......... .......... .......... ..........
            B3-14  .......... .......... .......... .......... ..........
             B3-3  .......... .......... .......... .......... ..........
              C#2  .......... .......... .......... .......... ..........
            C14-1  .......... .......... .......... .......... ..........
            C24-2  .......... .......... .......... .......... ..........
              D#2  .......... .......... .......... .......... ..........
            D4-3.  .......... .......... .......... .......... ..........
             D4-5  .......... .......... .......... .......... ..........
                E  .......... .......... .......... .......... ..........
             E7-8  .......... .......... .......... .......... ..........
              F#2  .......... .......... .......... .......... ..........
                G  .......... .......... .......... .......... ..........
            G11-6  .......... .......... .......... .......... ..........
            G12-3  .......... .......... .......... .......... ..........
             G2-3  .......... .......... .......... .......... ..........
             G7-2  .......... .......... .......... .......... ..........
             G8-1  .......... .......... .......... .......... ..........
             G8-2  .......... .......... .......... .......... ..........
             G8-3  .......... .......... .......... .......... ..........
             H1-1  .......... .......... .......... .......... ..........
             H1-4  .......... .......... .......... .......... ..........
           H12-11  .......... .......... .......... .......... ..........
           H12-13  .......... .......... .......... .......... ..........
            P50-2  .......... .......... .......... .......... ..........
            P50-7  .......... .......... .......... .......... ..........
            P62-5  .......... .......... .......... .......... ..........
             P8-3  .......... .......... .......... .......... ..........
             P8-5  .......... .......... .......... .......... ..........
      pmtBALA3-10  AAGCAGAATT TTGGCGGTTT TTTTGTTGTG ATAAGTGGAT CGTACCACTG
            x16-2  .......... .......... .......... .......... ..........
      X21-1_R_M13  .......... .......... .......... .......... ..........
            X46-2  .......... .......... .......... .......... ..........

                   2001                                              2050
3-15promotorfinal  .......... .......... .......... .......... ..........
              A#2  .......... .......... .......... .......... ..........
            A10-9  .......... .......... .......... .......... ..........
             A2-1  .......... .......... .......... .......... ..........
             A2-4  .......... .......... .......... .......... ..........
              B#2  .......... .......... .......... .......... ..........
            B3-14  .......... .......... .......... .......... ..........
             B3-3  .......... .......... .......... .......... ..........
              C#2  .......... .......... .......... .......... ..........
            C14-1  .......... .......... .......... .......... ..........
            C24-2  .......... .......... .......... .......... ..........
              D#2  .......... .......... .......... .......... ..........
            D4-3.  .......... .......... .......... .......... ..........
             D4-5  .......... .......... .......... .......... ..........
                E  .......... .......... .......... .......... ..........
             E7-8  .......... .......... .......... .......... ..........
              F#2  .......... .......... .......... .......... ..........
                G  .......... .......... .......... .......... ..........
            G11-6  .......... .......... .......... .......... ..........
            G12-3  .......... .......... .......... .......... ..........
             G2-3  .......... .......... .......... .......... ..........
             G7-2  .......... .......... .......... .......... ..........
             G8-1  .......... .......... .......... .......... ..........
             G8-2  .......... .......... .......... .......... ..........
             G8-3  .......... .......... .......... .......... ..........
             H1-1  .......... .......... .......... .......... ..........
             H1-4  .......... .......... .......... .......... ..........
           H12-11  .......... .......... .......... .......... ..........
           H12-13  .......... .......... .......... .......... ..........
            P50-2  .......... .......... .......... .......... ..........
            P50-7  .......... .......... .......... .......... ..........
            P62-5  .......... .......... .......... .......... ..........
             P8-3  .......... .......... .......... .......... ..........
             P8-5  .......... .......... .......... .......... ..........
      pmtBALA3-10  GTACGGTCTT AGAACGAAAC TGAAAAGTAT GGAAGCACTG CAGAAATGCA
            x16-2  .......... .......... .......... .......... ..........
      X21-1_R_M13  .......... .......... .......... .......... ..........
            X46-2  .......... .......... .......... .......... ..........

                   2051                                              2100
3-15promotorfinal  .......... .......... .......... .......... ..........
              A#2  .......... .......... .......... .......... ..........
            A10-9  .......... .......... .......... .......... ..........
             A2-1  .......... .......... .......... .......... ..........
             A2-4  .......... .......... .......... .......... ..........
              B#2  .......... .......... .......... .......... ..........
            B3-14  .......... .......... .......... .......... ..........
             B3-3  .......... .......... .......... .......... ..........
              C#2  .......... .......... .......... .......... ..........
            C14-1  .......... .......... .......... .......... ..........
            C24-2  .......... .......... .......... .......... ..........
              D#2  .......... .......... .......... .......... ..........
            D4-3.  .......... .......... .......... .......... ..........
             D4-5  .......... .......... .......... .......... ..........
                E  .......... .......... .......... .......... ..........
             E7-8  .......... .......... .......... .......... ..........
              F#2  .......... .......... .......... .......... ..........
                G  .......... .......... .......... .......... ..........
            G11-6  .......... .......... .......... .......... ..........
            G12-3  .......... .......... .......... .......... ..........
             G2-3  .......... .......... .......... .......... ..........
             G7-2  .......... .......... .......... .......... ..........
             G8-1  .......... .......... .......... .......... ..........
             G8-2  .......... .......... .......... .......... ..........
             G8-3  .......... .......... .......... .......... ..........
             H1-1  .......... .......... .......... .......... ..........
             H1-4  .......... .......... .......... .......... ..........
           H12-11  .......... .......... .......... .......... ..........
           H12-13  .......... .......... .......... .......... ..........
            P50-2  .......... .......... .......... .......... ..........
            P50-7  .......... .......... .......... .......... ..........
            P62-5  .......... .......... .......... .......... ..........
             P8-3  .......... .......... .......... .......... ..........
             P8-5  .......... .......... .......... .......... ..........
      pmtBALA3-10  TGGCAGGCTG GACCATTATT AACCCGTTCC TGACACGTTC TATCGGAACT
            x16-2  .......... .......... .......... .......... ..........
      X21-1_R_M13  .......... .......... .......... .......... ..........
            X46-2  .......... .......... .......... .......... ..........

                   2101                                              2150
3-15promotorfinal  .......... .......... .......... .......... ..........
              A#2  .......... .......... .......... .......... ..........
            A10-9  .......... .......... .......... .......... ..........
             A2-1  .......... .......... .......... .......... ..........
             A2-4  .......... .......... .......... .......... ..........
              B#2  .......... .......... .......... .......... ..........
            B3-14  .......... .......... .......... .......... ..........
             B3-3  .......... .......... .......... .......... ..........
              C#2  .......... .......... .......... .......... ..........
            C14-1  .......... .......... .......... .......... ..........
            C24-2  .......... .......... .......... .......... ..........
              D#2  .......... .......... .......... .......... ..........
            D4-3.  .......... .......... .......... .......... ..........
             D4-5  .......... .......... .......... .......... ..........
                E  .......... .......... .......... .......... ..........
             E7-8  .......... .......... .......... .......... ..........
              F#2  .......... .......... .......... .......... ..........
                G  .......... .......... .......... .......... ..........
            G11-6  .......... .......... .......... .......... ..........
            G12-3  .......... .......... .......... .......... ..........
             G2-3  .......... .......... .......... .......... ..........
             G7-2  .......... .......... .......... .......... ..........
             G8-1  .......... .......... .......... .......... ..........
             G8-2  .......... .......... .......... .......... ..........
             G8-3  .......... .......... .......... .......... ..........
             H1-1  .......... .......... .......... .......... ..........
             H1-4  .......... .......... .......... .......... ..........
           H12-11  .......... .......... .......... .......... ..........
           H12-13  .......... .......... .......... .......... ..........
            P50-2  .......... .......... .......... .......... ..........
            P50-7  .......... .......... .......... .......... ..........
            P62-5  .......... .......... .......... .......... ..........
             P8-3  .......... .......... .......... .......... ..........
             P8-5  .......... .......... .......... .......... ..........
      pmtBALA3-10  TAGTAATGCG TGGACCAATA TAGTCCATTT GTTATCTTTT AAGAACGTTC
            x16-2  .......... .......... .......... .......... ..........
      X21-1_R_M13  .......... .......... .......... .......... ..........
            X46-2  .......... .......... .......... .......... ..........

                   2151                                              2200
3-15promotorfinal  .......... .......... .......... .......... ..........
              A#2  .......... .......... .......... .......... ..........
            A10-9  .......... .......... .......... .......... ..........
             A2-1  .......... .......... .......... .......... ..........
             A2-4  .......... .......... .......... .......... ..........
              B#2  .......... .......... .......... .......... ..........
            B3-14  .......... .......... .......... .......... ..........
             B3-3  .......... .......... .......... .......... ..........
              C#2  .......... .......... .......... .......... ..........
            C14-1  .......... .......... .......... .......... ..........
            C24-2  .......... .......... .......... .......... ..........
              D#2  .......... .......... .......... .......... ..........
            D4-3.  .......... .......... .......... .......... ..........
             D4-5  .......... .......... .......... .......... ..........
                E  .......... .......... .......... .......... ..........
             E7-8  .......... .......... .......... .......... ..........
              F#2  .......... .......... .......... .......... ..........
                G  .......... .......... .......... .......... ..........
            G11-6  .......... .......... .......... .......... ..........
            G12-3  .......... .......... .......... .......... ..........
             G2-3  .......... .......... .......... .......... ..........
             G7-2  .......... .......... .......... .......... ..........
             G8-1  .......... .......... .......... .......... ..........
             G8-2  .......... .......... .......... .......... ..........
             G8-3  .......... .......... .......... .......... ..........
             H1-1  .......... .......... .......... .......... ..........
             H1-4  .......... .......... .......... .......... ..........
           H12-11  .......... .......... .......... .......... ..........
           H12-13  .......... .......... .......... .......... ..........
            P50-2  .......... .......... .......... .......... ..........
            P50-7  .......... .......... .......... .......... ..........
            P62-5  .......... .......... .......... .......... ..........
             P8-3  .......... .......... .......... .......... ..........
             P8-5  .......... .......... .......... .......... ..........
      pmtBALA3-10  TTAGACTGTT AGTGGTTTAC TGGGGTATGA CTTATCGATA AATAAAGTAA
            x16-2  .......... .......... .......... .......... ..........
      X21-1_R_M13  .......... .......... .......... .......... ..........
            X46-2  .......... .......... .......... .......... ..........

                   2201                                              2250
3-15promotorfinal  .......... .......... .......... .......... ...TTGCAAA
              A#2  .......... .......... .......... .......... ..........
            A10-9  .....TTAGA CAATGTATCA AACCTT.CCT GACATTTGCA ATCTTGCAAA
             A2-1  .....TTAGA CAATGTATCA AATCTT.CCT GACATTTGCA ATCTTGCAAA
             A2-4  .....TTAGA CAATGTATCA AACCTT.CCT GACATTTGCA ATCTTGCAAA
              B#2  .......... .......... .......... .......... ..........
            B3-14  .....TTAGA CAATGTATCA AACT....CT GACATTTGCA ATCTTGCAAA
             B3-3  .....TTAGA CAATGTATCA AACCTT.CCT GACATTTGCA ATCTTGCAAA
              C#2  .......... .......... .......... .......... ..........
            C14-1  .....TTAGA CAATGTATCA AACCTT.CCT GACATTTGCA ATCTTGCAAA
            C24-2  .....TTAGA CAATGTATCA AACCTT.CCT GACATTTGCA ATCTTGCAAA
              D#2  .......... .......... .......... .......... ..........
            D4-3.  .......... .......... .......... .......... ..........
             D4-5  .....TTAGA CAATGTATCA AAACTTTCCT GACATTTGCA ATCTTGCAAA
                E  .......... .......... .......... .......... ..........
             E7-8  .....TTAGA CAATGTATCA AACCTT.CCT GACATTTGTA ATCTTGCAAA
              F#2  .......... .......... .......... .......... ..........
                G  .......... .......... .......... .......... ..........
            G11-6  .....TTAGA CAATGTATCA AAACTT.CCT GACATTTGCA ATCTTGCAAA
            G12-3  .....TTAGA CAATGTATCA AACCCT.CCT GACATTTGCA ATCCTGCAAA
             G2-3  .....TTAGA CAATGTATCA AAACTT.CCT GACATTTGCA ATCTTGCAAA
             G7-2  .....GCCTT CCTAACATTT GCAATCTTGC AAAAAAAATA TTCGCTTTGC
             G8-1  .....TTAGA CAATGTATCA AAACTT.CCT GACATTTGCA ATCTTGCAAA
             G8-2  .....TTAGA CAATGTATCA AAACTT.CCT GACATTTGCA ATCTTGCAAA
             G8-3  .....TTAGA CAATGTATCA AACCCT.CCT GACATTTGCA ATCCTGCAAA
             H1-1  .....TTAGA CAATGTATCA AAACTT.CCT GACATTTGCA ATCTTGCAAA
             H1-4  .....TTAGA CAATGTATCA AAACTT.CCT GACATTTGCA ATCTTGCAAA
           H12-11  .....TTAGA CAATGTATCA AACCTT.CCT GACATTTGCA ATCTTGCAAA
           H12-13  .....TTAGA CAATGTATCA AACCTT.CCT GACATTTGCA ATCTTGCAAA
            P50-2  .....TTAGA CAATGTATCA AATCTT.CCT GACATTTGCA ATCTTGCAAA
            P50-7  .....TTAGA CAATGTATCA AATCTT.CCT GACATTTGCA ATCTTGCAAA
            P62-5  .....TTAGA CAATGTATCA AATCTT.CCT GACATTTGCA ATCTTGCAAA
             P8-3  .......... .......... .......... .......... ..........
             P8-5  .....TTAGA CAATGTATCA AACCCT.CCT GACATTTGCA ATCCTGCAAA
      pmtBALA3-10  ACGTATTAGA CAATGTATCA AGCCTT.CCT GACATTTGCA ATCTTGCAAA
            x16-2  .....TTAGA CAATGTATCA AACCTT.CCT GACATTTGTA ATCTTGCAAA
      X21-1_R_M13  .......... .......... .......... .......... ..........
            X46-2  .....TTAGA CAATGTATCA AACCTT.CCT GACATTTGTA ATCTTGCAAA

                   2251                                              2300
3-15promotorfinal  AACA.TATTT ATTTTGCACA CGGCACTTTG CACGCTCTTC .CTCGACTAA
              A#2  .......... .......... .......... .......... ..........
            A10-9  AACA.TATTT ATTTTGCACA CGGCACTTTG CACGCTCTTC CTC.GACTAA
             A2-1  AAA..TATTT ATTTTGCACA CGGCACTTTG CACGCTCTTC CCG..ACTAA
             A2-4  AAAA.TATTT ATTTTGCACA CGGCACTTTG CACGCTCTTC CTC.GACTAA
              B#2  .......... .......... .......... .......... ..........
            B3-14  AAAA.TATTT ATTTTGCACA CGGCACTTTG CACGCTCTTC CTC.GACTAA
             B3-3  AAAA.TATTT ATTTTGCACA CGGCACTTTG CACGCTCTTC CTC.GACTAA
              C#2  .......... .......... .......... .......... ..........
            C14-1  AACA.TATTT ATTTTGCACA CGGCACTTTG CACGCTCTTC CTC.GACTAA
            C24-2  AACA.TATTT ATTTTGCACA CGGCACTTTG CACGCTCTTC CTC.GACTAA
              D#2  .......... .......... .......... .......... ..........
            D4-3.  .......... ..TTTGCACA CGGCACTTTG CACGCTCTTC CCCCGACTAT
             D4-5  AAA..TATTT ATTTTGCACA CGGCGCTTTA CACGCTCTTC CCCCGACTAT
                E  .......... .......... .......... .......... ..........
             E7-8  AAAAATATTT ATTTTGCTTA CGGCACTTTG CACGCTCTCC CGA...CTAA
              F#2  .......... .......... .......... .......... ..........
                G  .......... .......... .......... .......... ..........
            G11-6  AAA..TATTT ATTTTGCACA CGGCACTTTA CACGCTCTTC CCCCGACTAT
            G12-3  AAAA.TATTT ATTTTGCACA CGGCGCTTTG CACGCTCTTC CTC.GACTAA
             G2-3  AAA..TATTT ATTTTGCACA CGGCACTTTA CACGCTCTTC CCCCGACTAT
             G7-2  ACA..CGGCA TTTTGCACGC TCTTCCCCCG ACTATTATGT TGATCGGTTT
             G8-1  AAA..TATTT ATTTTGCACA CGGCACTTTG CACGCTCTTC CTC.GACTAT
             G8-2  AAA..TATTT ATTTTGCACA CGGCACTTTA CACGCTCTTC CCCCGACTAT
             G8-3  AAAA.TATTT ATTTTGCACA CGGCACTTTG CACGCTCTTC CTC.GACTAA
             H1-1  AAA..TATTT ATTTTGCACA CGGCACTTTA CACGCTCTTC CCCCGACTAT
             H1-4  AAA..TATTT ATTTTGCACA CGGCACTTTA CACGCTCTTC CCCCGACTAT
           H12-11  AACA.TATTT ATTTTGCACA CGGCACTTTG CACGCTCTTC CTC.GACTAA
           H12-13  AACA.TATTT ATTTTGCACA CGGCACTTTG CACGCTCTTC CTC.GACTAA
            P50-2  AAA..TATTT ATTTTGCACA CGGCACTTTG CACGCTCTTC CCG..ACTAA
            P50-7  AAA..TATTT ATTTTGCACA CGGCACTTTG CACGCTCTTC CCG..ACTAA
            P62-5  AAA..TATTT ATTTTGCACA CGGCACTTTG CACGCTCTTC CCG..ACTAA
             P8-3  .......... ..TTTGCACA CGGCACTTTG CACGCTCTTC CCCCGACTAT
             P8-5  AAAA.TATTT ATTTTGCACA CGGCACTTTG CACGCTCTTC CTC.GACTAA
      pmtBALA3-10  AAAAATATTT ATTTTGCACA CGGCACTTTG CACGCTCTTC CCCCGACTAT
            x16-2  AAAAATATTT ATTTTGCTTA CGGCACTTTG CACGCTCTCC CGA...CTAA
      X21-1_R_M13  .......... ..TTTGCACA CGGCACTTTG CACGCTCT.. .CCCGACTAA
            X46-2  AAAAATATTT ATTTTGCTTA CGGCACTTTG CACGCTCTCC CGA...CTAA

                   2301                                              2350
3-15promotorfinal  TATGTTGATC GAATAATATC CCTTCAGACA ATTTTATAAT CTTATCTCAT
              A#2  .......... .......... .......... .......... ..........
            A10-9  TATGTTGATC GAATAATATC CCTTCAGACA ATTTTATAAT CTTATCTCAT
             A2-1  TATGTTGATC GAATAATATC CCTTCAGACA ATTTTATAAT CTTATCTCCT
             A2-4  TATGTTGATC GAATAATATC CCTTCAGACA ATTTTATAAT CTTATCTCAT
              B#2  .......... .......... .......... .......... ..........
            B3-14  TATGTTGATC GAATAATATC CCTTCAGACA ATTTTATAAT CTTATCTCAT
             B3-3  TATGTTGATC GAATAATATC CCTTCAGACA ATTTTATAAT CTTATCTCAT
              C#2  .......... .......... .......... .......... ..........
            C14-1  TATGTTGATC GAATAATATC CCTTCAGACA ATTTTATAAT CTTATCTCAT
            C24-2  TATGTTGATC GAATAATATC CCTTCAGACA ATTTTATAAT CTTATCTCAT
              D#2  .......... .......... .......... .......... ..........
            D4-3.  TATTTTTATC TAATAATATC CCTTCAGACA ATTTTATAAT CTTATCTCCT
             D4-5  TATTTTTATC TAATAATATC CCTTCAGACA ATTTTATAAT CTTATCTCCT
                E  .......... .......... .......... .......... ..........
             E7-8  TATGTTGATC GAATAATATC CCTCCAGACA ATTTTATAAT CTTATCTCCT
              F#2  .......... .......... .......... .......... ..........
                G  .......... .......... .......... .......... ..........
            G11-6  TATTTTTATC TAATAATATC CCTTCAGACA ATTTTATAAT CTTATCTCCT
            G12-3  TATGTTGATC GAATAATATC CCTTCAGACA ATTTTATAAT CTTATCTCAT
             G2-3  TATTTTTATC TAATAATATC CCTTCAGACA ATTTTATAAT CTTATCTCCT
             G7-2  ATATCCCTTC AGACAATTTT ATAATCTTAT CTCCTCATAT ACATGCATGC
             G8-1  TATTTTTATC TAATAATATC CCTTCAGACA ATTTTATAAT CTTATCTCCT
             G8-2  TATTTTTATC TAATAATATC CCTTCAGACA ATTTTATAAT CTTATCTCCT
             G8-3  TATGTTGATC GAATAATATC CCTTCAGACA ATTTTATAAT CTTATCTCAT
             H1-1  TATTTTTATC TAATAATATC CCTTCAGACA ATTTTATAAT CTTATCTCCT
             H1-4  TATTTTTATC TAATAATATC CCTTCAGACA ATTTTATAAT CTTATCTCCT
           H12-11  TATGTTGATC GAATAATATC CCTTCAGACA ATTTTATAAT CTTATCTCAT
           H12-13  TATGTTGATC GAATAATATC CCTTCAGACA ATTTTATAAT CTTATCTCAT
            P50-2  TATGTTGATC GAATAATATC CCTTCAGACA ATTTTATAAT CTTATCTCCT
            P50-7  TATGTTGATC GAATAATATC CCTTCAGACA ATTTTATAAT CTTATCTCCT
            P62-5  TATGTTGATC GAATAATATC CCTTCAGACA ATTTTATAAT CTTATCTCCT
             P8-3  TATGTTGATC GGTTTATATC CCTTCAGACA ATTTTATAAT CTTATCTCCT
             P8-5  TATGTTGATC GAATAATATC CCTTCAGACA ATTTTATAAT CTTATCTCAT
      pmtBALA3-10  TATGTTAATC GAATAATATC CTCTCAGACA ATTTTATAAT CTTATC...T
            x16-2  TATGTTGATC GAATAATATC CCTCCAGACA ATTTTATAAT CTTATCTCCT
      X21-1_R_M13  TATGTTGATC GAATAATATC CCTCCAGACA ATTTTATAAT CTTATCTCCT
            X46-2  TATGTTGATC GAATAATATC CCTCCAGACA ATTTTATAAT CTTATCTCCT

                   2351                                              2400
3-15promotorfinal  CATATACATG CATGCACACG GCACTAATA. .......... ........TG
              A#2  .......... .......... .......... .......... ..........
            A10-9  CATATACATG CATGCACACG GCACTAATAT GCACACGGGC CATT....CC
             A2-1  CATTTACATG CATGCACACG GCACTAATAC AGGATCGATT AATTTATATG
             A2-4  CATATACATG CATGCACACG GCACTAATAT GCACACGGGC CATT....TC
              B#2  .......... .......... .......... .......... ..........
            B3-14  CATATACATG CATGCACACG GCACTAATAT GCACACGGGC CATT....TC
             B3-3  CATATACATG CATGCACACG GCACTAATAT GCACACGGGC CATT....TC
              C#2  .......... .......... .......... .......... ..........
            C14-1  CATATACATG CATGCACACG GCACTAATAT GCACACGGGC CATT....TC
            C24-2  CATATACATG CATGCACACG GCACTAATAT GCACACGGGC CATT....TC
              D#2  .......... .......... .......... .......... ..........
            D4-3.  CATATACATG CATGCACACG GCACTAATAC AGGATTGATT AATTTATATG
             D4-5  CATATACATG CATGCACACG GCACTAATAC AGGATTGATT AATTTATATG
                E  .......... .......... .......... .......... ..........
             E7-8  CATATACATG CATGCACACG GCACTAATAT GCACACGGGC CATT....TC
              F#2  .......... .......... .......... .......... ..........
                G  .......... .......... .......... .......... ..........
            G11-6  CATATACATG CATGCACACG GCACTAATAC AGGATTGATT AATTTATATG
            G12-3  CATATACATG CATGCACACG GCACTAATAT GCACACGGGC CATT....TC
             G2-3  CATATACATG CATGCACACG GCACTAATAC AGGATTGATT AATTTATATG
             G7-2  ACACGGCACT AATACAGGAT CGATTAATTT ATATGCACAC GGGCCATTTC
             G8-1  CATATACATG CATGCACACG GCACTAATAC AGGATTGATT AATTTATATG
             G8-2  CATATACATG CATGCACACG GCACTAATAC AGGATTGATT AATTTATATG
             G8-3  CATATACATG CATGCACACG GCACTAATAT GCACACGGGC CATT....TC
             H1-1  CATATACATG CATGCACACG GCACTAATAC AGGATTGATT AATTTATATG
             H1-4  CATATACATG CATGCACACG GCACTAATAC AGGATTGATT AATTTATATG
           H12-11  CATATACATG CATGCACACG GCACTAATAT GCACACGGGC CATT....TC
           H12-13  CATATACATG CATGCACACG GCACTAATAT GCACACGGGC CATT....TC
            P50-2  CATTTACATG CATGCACACG GCACTAATAC AGGATCGATT AATTTATATG
            P50-7  CATTTACATG CATGCACACG GCACTAATAC AGGATCGATT AATTTATATG
            P62-5  CATTTACATG CATGCACACG GCACTAATAC AGGATCGATT AATTTATATG
             P8-3  CATATACATG CATGCACACG GCACTAATAC AGGATCGATT AATTTATATG
             P8-5  CATATACATG CATGCACACG GCACTAATAT GCACACGGGC CATT....TC
      pmtBALA3-10  CATATACATG CATGCACACG GCACTAATAT AGGATTGATT AATTTATATG
            x16-2  CATATACATG CATGCACACG GCACTAATAT GCACACGGGC CATT....TC
      X21-1_R_M13  CATATACATG CATGCACACG GCACTAATA. .......... ........TG
            X46-2  CATATACATG CATGCACACG GCACTAATAT GCACACGGGC CATT....TC

                   2401                                              2450
3-15promotorfinal  CACACGGGCC ATTTCAGCTG CACACGGCTC AAAAATACCA AGTAACATTA
              A#2  .......... .......... .......... .......... ..........
            A10-9  AGCTGCAC.. .......... ...ACGGCTC AAAAATACCA AGTAACATTA
             A2-1  CACACGGGCC ATTTCAGTTG CACACGGCTC AAAAATACCA AGTAACATTA
             A2-4  AGCTGCAC.. .......... ...ACGGCTC AAAAATACCA AGTAACATTA
              B#2  .......... .......... .......... .......... ..........
            B3-14  AGCTGCAC.. .......... ...ACGGCTC AAAAATACCA AGTAACATTA
             B3-3  AGCTGCAC.. .......... ...ACGGCTC AAAAATACCA AGTAACATTA
              C#2  .......... .......... .......... .......... ..........
            C14-1  AGCTGCAC.. .......... ...ACGGCTC AAAAATACCA AGTAACATTA
            C24-2  AGCTGCAC.. .......... ...ACGGCTC AAAAATACCA AGTAACATTA
              D#2  .......... .......... .......... .......... ..........
            D4-3.  CACACGGG.. .......... ...ACGGCTC AAAAATGCCA AGTGACATTA
             D4-5  CACACGGG.. .......... ...ACGGCTC AAAAATGCCA AGTGACATTA
                E  .......... .......... .......... .......... ..........
             E7-8  AGCTGCAC.. .......... ...ACGGCTC AAAA.TATCA AGTAACATTA
              F#2  .......... .......... .......... .......... ..........
                G  .......... .......... .......... .......... ..........
            G11-6  CACACGGG.. .......... ...ACGGCTC AAAAATGCCA AGTGACATTA
            G12-3  AGCTGCAC.. .......... ...ACGGCTC AAAAATACCA AGTAACATTA
             G2-3  CACACGGG.. .......... ...ACGGCTC AAAAATGCCA AGTGACATTA
             G7-2  AGTTGCAC.. .......... ...ACGGCTC AAAAATACCA AGTAACATTA
             G8-1  CACACGGG.. .......... ...ACGGCTC AAAAATGCCA AGTGACATTA
             G8-2  CACACGGG.. .......... ...ACGGCTC AAAAATGCCA AGTGACATTA
             G8-3  AGCTGCAC.. .......... ...ACGGCTC AAAAATACCA AGTAACATTA
             H1-1  CACACGGG.. .......... ...ACGGCTC AAAAATGCCA AGTGACATTA
             H1-4  CACACGGG.. .......... ...ACGGCTC AAAAATGCCA AGCGACATTA
           H12-11  AGCTGCAC.. .......... ...ACGGCTC AAAAATACCA AGTAACATTA
           H12-13  AGCTGCAC.. .......... ...ACGGCTC AAAAATACCA AGTAACATTA
            P50-2  CACACGGGCC ATTTCAGTTG CACACGGCTC AAAAATACCA AGTAACATTA
            P50-7  CACACGGGCC ATTTCAGTTG CACACGGCTC AAAAATACCA AGTAACATTA
            P62-5  CACACGGGCC ATTTCAGTTG CACACGGCTC AAAAATACCA AGTAACATTA
             P8-3  CACACGGGCC ATTTCAGTTG CACACGGCTC AAAAATACCA AGTAACATTA
             P8-5  AGCTGCAC.. .......... ...ACGGCTC AAAAATACCA AGTAACATTA
      pmtBALA3-10  CACACGGGCC ATTTTAGTTG CACACGGCTC AAAAATACCA AGTAACATTA
            x16-2  AGCTGCAC.. .......... ...ACGGCTC AAAA.TATCA AGTAACATTA
      X21-1_R_M13  CGCACGGGCC ATTTCAGCTG CACACGGCTC AAAA.TATCA AGTAACATTA
            X46-2  AGCTGCAC.. .......... ...ACGGCTC AAAA.TATCA AGTAACATTA

                   2451                                              2500
3-15promotorfinal  AAAAGAAAAG ACACCC.AGA TTCGCATTCA TAGTACAGAT TGTGTCCAGC
              A#2  .......... .......... .......... .......... ..........
            A10-9  AAAAGAAAAG ACACCC.AGA TTCGCATTCA TAGTACAGAT TGTGTCCAGC
             A2-1  AAAAGGAAAG ACATCC.AGA TTCGCATTCA TAGTACAGAT TGTGTCCAGC
             A2-4  AAAAGAAAAG ACACCC.AGA TTCGCATTCA TAGTACAGAT TGTGTCCAGC
              B#2  .......... .......... .......... .......... ..........
            B3-14  AAAAGAAAAG ACACCC.AGA TTCGCATTCA TAGTACAGAT TGTGTCCAGC
             B3-3  AAAAGAAAAG ACACCC.AGA TTCGCATTCA TAGTACAGAT TGTGTCCAGC
              C#2  .......... .......... .......... .......... ..........
            C14-1  AAAAGAAAAG ACACCC.AGA TTCGCATTCA TAGTACAGAT TGTGTCCAGC
            C24-2  AAAAGAAAAG ACACCC.AGA TTCGCATTCA TAGTACAGAT TGTGTCCAGC
              D#2  .......... .......... .......... .......... ..........
            D4-3.  AAAAGGAAAG ACATCC.AGA TTCGCATTCA TAGTTCAGAT TGTGTCCAGC
             D4-5  AAAAGGAAAG ACATCC.AGA TTCGCATTCA TAGTTCAGAT TGTGTCCAGC
                E  .......... .......... .......... .......... ..........
             E7-8  AAAAGGAAAG ACATCC.AGA TTCGCATTCA TAGTACAGAT TGTGTCCAGC
              F#2  .......... .......... .......... .......... ..........
                G  .......... .......... .......... .......... ..........
            G11-6  AAAAGGAAAG ACATCC.AGA TTCGCATTCA TAGTTCAGAT TGTGTCCAGC
            G12-3  AAAAGAGAAG ACACCC.AGA TTCGCATTCA TAGTACAGAT TGTGTCCAGC
             G2-3  AAAAGGAAAG ACATCC.AGA TTCGCATTCA TAGTTCAGAT TGTGTCCAGC
             G7-2  AAAAGGAAAG ACATCC.AGA TTCACATTCA TAGTACAGAT TGTGTCCAGC
             G8-1  AAAAGGAAAG ACATCC.AGA TTCGCATTCA TAGTTCAGAT TGTGTCCAGC
             G8-2  AAAAGGAAAG ACATCC.AGA TTCGCATTCA TAGTTCAGAT TGTGTCCAGC
             G8-3  AAAAGAAAAG ACACCC.AGA TTCGCATTCA TAGTACAGAT TGTGTCCAGC
             H1-1  AAAAGGAAAG ACATCC.AGA TTCGCATTCA TAGTTCAGAT TGTGTCCAGC
             H1-4  AAAAGGAAAG ACATCC.AGA TTCGCATTCA TAGTTCAGAT TGTGTCCAGC
           H12-11  AAAAGAAAAG ACACCC.AGA TTCGCATTCA TAGTACAGAT TGTGTCCAGC
           H12-13  AAAAGAAAAG ACACCC.AGA TTCGCATTCA TAGTACAGAT TGTGTCCAGC
            P50-2  AAAAGGAAAG ACATCC.AGA TTCGCATTCA TAGTACAGAT TGTGTCCAGC
            P50-7  AAAAGGAAAG ACATCC.AGA TTCGCATTCA TAGTACAGAT TGTGTCCAGC
            P62-5  AAAAGGAAAG ACATCC.AGA TTCGCATTCA TAGTACAGAT TGTGTCCAGC
             P8-3  AAAAGGAAAG ACATCC.AGA TTCACATTCA TAGTACAGAT TGTGTCCAGC
             P8-5  AAAAGAAAAG ACACCC.AGA TTCGCATTCA TAGTACAGAT TGTGTCCAGC
      pmtBALA3-10  AAAAGGAACG ACATCCCAGA TTCGCATTCA TAGTACAGAT TGTATCCGGC
            x16-2  AAAAGGAAAG ACATCC.AGA TTCGCATTCA TAGTACAGAT TGTGTCCAGC
      X21-1_R_M13  AAAAGGAAAG ACGTCC.AGA TTCGCATTCA TAGTACAGAT TGTGTCCAGC
            X46-2  AAAAGGAAAG ACATCC.AGA TTCGCATTCA TAGTACAGAT TGTGTCCAGC

                   2501                                              2550
3-15promotorfinal  ATTCTAACTC TAAAAACTCA AGCAGCCCCA GAAAAAACTG TTTCATTTCA
              A#2  ......ACTC TAAAAACTCA AGCAGCCCCA GAAAAAACTG TTTCATTTCA
            A10-9  ATTCTAACTC TAAAAACTCA AGCAGCCCCA GAAAAAACTG TTTCATTTCA
             A2-1  ATTCTAACTC TAAAAACTCA AGCAACCC.A GAAAAAACTA TTTCATTTCA
             A2-4  ATTCTAACTC TAAAAACTCA AGCAGCCCCA GAAAAAACTG TTTCATTTCA
              B#2  ......ACTC TAAAAACTCA AGCAGCCCCA GAAAAAACTG TTTCATTTCA
            B3-14  ATTCTAACTC TAAAAACTCA AGCAGCCCCA GAAAAAACTG TTTCATTTCA
             B3-3  ATTCTAACTC TAAAAACTCA AGCAGCCCCA GAAAAAACTG TTTCATTTCA
              C#2  ......ACTC TAAAAACTCA AGCAGCCCCA GAAAAAACTA TTTCATTTCA
            C14-1  ATTCTAACTC TAAAAACTCA AGCAGCCCCA GAAAAAACTG TTTCATTTCA
            C24-2  ATTCTAACTC TAAAAACTCA AGCAGCCCCA GAAAAAACTG TTTCATTTCA
              D#2  ......ACTC TAAAAACTCA AGCAGCCCCA GAAAAAACTA TTTCATTTCA
            D4-3.  ATTCTTACTC TAAAAACTCA AGCAA..CCA GAAAAA.CTA TTTCATTTCA
             D4-5  ATTCTTACTC TAAAAACTCA AGCAACCC.A GAAAAA.CTA TTTCATTTCA
                E  ......ACTC TAAAAACTCA AGCAGCCCCA GAAAAAACTA TTTCATTTCA
             E7-8  ATTCTAACTC TAAAACCTCA AGCAACCC.A GAAAAAACTA TTTCATTTCA
              F#2  ......ACTC TAAAAACTCA AGCAGCCCCA GAAAAAACTA TTTCATTTCA
                G  ......ACTC TAAAAACTCA AGCAGCCCCA GAAAAAACTA ATTCATTTCA
            G11-6  ATTCTTACTC TAAAAACTCA AGCAACCC.A GAAAAA.CTA TTTCATTTCA
            G12-3  ATTCTAACTC TAAAAACTCA AGCAGCCCCA GAAAAAACTG TTTCATTTCA
             G2-3  ATTCTTACTC TAAAAACTCA AGCAACCC.A GAAAAA.CTA TTTCATTTCA
             G7-2  ATTCTAACTC TAAAAACTCA AGCAAACC.A GAAAAAACTA TTTCATTTCA
             G8-1  ATTCTTACTC TAAAAACTCA AGCAACCC.A GAAAAA.CTA TTTCATTTCA
             G8-2  ATTCTTACTC TAAAAACTCA AGCAACCC.A GAAAAA.CTA TTTCATTTCA
             G8-3  ATTCTAACTC TAAAAACTCA AGCAGCCCCA GAAAAAACTG TTTCATTTCA
             H1-1  ATTCTTACTC TAAAAACTCA AGCAACCC.A GAAAAA.CTA TTTCATTTCA
             H1-4  ATTCTTACTC TAAAAACTCA AGCAACCC.A GAAAAA.CTA TTTCATTTCA
           H12-11  ATTCTAACTC TAAAAACTCA AGCAGCCCCA GAAAAAACTG TTTCATTTCA
           H12-13  ATTCTAACTC TAAAAACTCA AGCAGCCCCA GAAAAAACTG TTTCATTTCA
            P50-2  ATTCTAACCC TAAAAACTCA AGCAACCC.A GAAAAAACTA TTTCATTTCA
            P50-7  ATTCTAACTC TAAAAACTCA AGCAACCC.A GAAAAAACTA TTTCATTTCA
            P62-5  ATTCTAACTC TAAAAACTCA AGCAACCC.A GAAAAAACTA TTTCATTTCA
             P8-3  ATTCTAACTC TAAAAACTCA AGCAAA.CCA GAAAAAACTA TTTCATTTCA
             P8-5  ATTCTAACTC TAAAAACTCA AGCAGCCCCA GAAAAAACTG TTTCATTTCA
      pmtBALA3-10  ATTCTAACTC TTAAATCTCA AACAAC.CCA GAAAAATTTA TTTCATTTCA
            x16-2  ATTCTAACTC TAAAACCTCA AGCAACCC.A GAAAAAACTA TTTCATTTCA
      X21-1_R_M13  ATTCTAACTC TAAAACCTCA AGCAAC.CCA GAAAAAACTA TTTCATTTCA
            X46-2  ATTCTAACTC TAAAACCTCA AGCAACCC.A GAAAAAACTA TTTCATTTCA

                   2551                                              2600
3-15promotorfinal  ATCTCGCAGT TCTT.CAAAT TCTCTAACGA .......... ..........
              A#2  ATCTCGCAGT TCTTC.AAAT TCTCTAACGA AAACCATGTC GTCAACTCAA
            A10-9  ATCTCGCAGT TCTTC.AAAT TCTCTAACGA AAACCATGTC GTCAACTCAA
             A2-1  ATCTCGTAGT TCTTC.AAAT TCTATAACGA AAGCCATGTC GTCAACTCAA
             A2-4  ATCTCGCAGT TCTTC.AAAT TCTCTAACGA AAACCATGTC GTCAACTCAA
              B#2  ATCTCGCAGT TCTTC.AAAT TCTCTAACGA AAACCATGTC GTCAACTCAA
            B3-14  ATCTCGCAGT TCTTC.AAAT TCTCTAACGA AAACCATGTC GTCAACTCAA
             B3-3  ATCTCGCAGT TCTTC.AAAT TCTCTAACGA AAACCATGTC GTCAACTCAA
              C#2  ATCTC..AGT TTTTTCAAAT TCTATAACGA AAACCATGTC GTCAACTCAA
            C14-1  ATCTCGCAGT TCTTC.AAAT TCTCTAACGA AAACCATGTC GTCAACTCAA
            C24-2  ATCTCGCAGT TCTTC.AAAT TCTCTAACGA AAACCATGTC GTCAACTCAA
              D#2  ATCTC.TAGT TCTTCCAAAT TCTATAACGA AAGCCATGTC GTCAACTCAA
            D4-3.  ATCTCGCAGT TTTTTCAAAT TCTATAACGA .......... ..........
             D4-5  ATCTCGCAGT TTTTTCAAAT TCTATAACGA AAACCATGTC GTCAACTCAA
                E  ATCTC.CAGT TCTTCCAAAT TCTATAACGA AAACCATGTC GTCAACTCAA
             E7-8  ATCTCGCAGT TCTTC.AAAT TCTATAACGA AAACCATGTC GTCAACTCAA
              F#2  ATCTC.CAGT TCTTCCAAAT TCTATAACGA AAACCATGTC GTCAACTCAA
                G  ATCTC.CAGT TCTTCCAAAT TCTATAACGA AAACCATGTC GTCTACTCAA
            G11-6  ATCTCGCAGT TTTTTCAAAT TCTATAACGA AAACCATGTC GTCAACTCAA
            G12-3  ATCTCGCAGT TCTTC.AAAT TCTCTAACGA AAACCATGTC GTCAACTCAA
             G2-3  ATCTCGCAGT TTTTTCAAAT TCTATAACGA AAACCATGTC GTCAACTCAA
             G7-2  ATCTCGTAGT TCTTC.AAAT TCTATAACGA AAGCCATGTC GTCAACTCAA
             G8-1  ATCTCGCAGT TTTTTCAAAT TCTATAACGA AAACCATGTC GTCAACTCAA
             G8-2  ATCTCGCAGT TTTTTCAAAT TCTATAACGA AAACCATGTC GTCAACTCAA
             G8-3  ATCTCGCAGT TCTTC.AAAT TCTCTAACGA AAACCATGTC GTCAACTCAA
             H1-1  ATCTCGCAGT TTTTTCAAAT TCTATAACGT AAACCATGTC GTCAACTCAA
             H1-4  ATCTCGCAGT TTTTTCAAAT TCTATAACGA AAACCATGTC GTCAACTCAA
           H12-11  ATCTCGCAGT TCTTC.AAAT TCTCTAACGA AAACCATGTC GTCAACTCAA
           H12-13  ATCTCGCAGT TCTTC.AAAT TCTCTAACGA AAACCATGTC GTCAACTCAA
            P50-2  ATCTCGTAGT TCTTC.AAAT TCTATAACGA AAGCCATGTC GTCAACTCAA
            P50-7  ATCTCGTAGT TCTTC.AAAT TCTATAACGA AAGCCATGTC GTCAACTCAA
            P62-5  ATCTCGTAGT TCTTC.AAAT TCTATAACGA AAGCCATGTC GTCAACTCAA
             P8-3  ATCTCGTAGT TCTT.CAAAT TCTATAACGA .......... ..........
             P8-5  ATCTCGCAGT TCTTC.AAAT TCTCTAACGA AAACCATGTC GTCAACTCAA
      pmtBALA3-10  ATCTCGCAGT TCTT.CAAAT TCTATAACGT AAACCATGTC GTCAACTCAA
            x16-2  ATCTCGCAGT TCTTC.AAAT TCTATAACGA AAACCATGTC GTCAACTCAA
      X21-1_R_M13  ATCTCGCAGT TCTT.CAAAT TCTCTAACAA .......... ..........
            X46-2  ATCTCGCAGT TCTTC.AAAT TCTATAACGA AAACCATGTC GTCAACTCAA

                   2601                                              2650
3-15promotorfinal  .......... .......... .......... .......... ..........
              A#2  GGTAACGGTT CTTTTCCATT ATTGAAACCT ATACATTAGT TGTAATTATA
            A10-9  GGTAACGGTT CTTTTCCATT ATTGAAACCT ATACATTAGT TGTAATTATA
             A2-1  GGTAACGGTT CTTTTCCATT ATTGAAACCT GTATATTAGT TGTAATTATA
             A2-4  GGTAACGGTT CTTTTCCATT ATTGAAACCT ATACATTAGT TGTAATTATA
              B#2  GGTAACGGTT CTTTTCCATT ATTGAAACCT ATACATTAGT TGTAATTATA
            B3-14  GGTAACGGTT CTTTTCCATT ATTGAAACCT ATACATTAGT TGTAATTATA
             B3-3  GGTAACGGTT CTTTTCCATT ATTGAAACCT ATACGTTAGT TGTAATTATA
              C#2  GGTACCGGTT CTTTTCCATT ATTGAAACTT GTAAATTAGT TATAATTATA
            C14-1  GGTAACGGTT CTTTTCCATT ATTGAAACCT ATACATTAGT TGTAATCATA
            C24-2  GGTAACGGTT CTTTTCCATT ATTGAAACCT ATACATTAGT TGTAATTATA
              D#2  GGTAA.GGTT CTTTTCCATT ATTGAAACCT GTATATTAGT TGTAATTATA
            D4-3.  .......... .......... .......... .......... ..........
             D4-5  GGTACCGGTT CTTTTCCATT ATTGAAACTT GTAAATTAGT TATAATTATA
                E  GGTAA.GGTT CTTTTCCATT ATTGAAACCT GTACATTAGT TGTAATTATA
             E7-8  GGTAACGGTT CTTTTCCATT ATTGAAACCT GTACATTAGT TGTAATTATA
              F#2  GGTAA.GGTT CTTTTCCATT ATTGAAACCT GTACATTAGT TGTAATTATA
                G  GGTAA.GGTT GTTTTCCATT GTTTAAACCT GTAAATTAGT TGTAATTATG
            G11-6  GGTACCGGTT CTTTTCCATT ATTGAAACTT GTAAATTAGT TATAATTATA
            G12-3  GGTAACGGTT CTTTTCCATT ATTGAAACCT ATACATTAGT TGTAATTATA
             G2-3  GGTACCGGTT CTTTTCCATT ATTGGAACTT GTAAATTAGT TATAATTATA
             G7-2  GGTAACGGTT CTTTTCCATT ATTGAAACCT GTATATTAGT TGTAATTATA
             G8-1  GGTACCGGTT CTTTTCCATT ATTGAAACTT GTAAATTAGT TGTAATTATA
             G8-2  GGTACCGGTT CTTTTCCATT ATTGAAACTT GTAAATTAGT TATAATTATA
             G8-3  GGTAACGGTT CTTTTCCATT ATTGAAACCT ATACATTAGT TGTAATTATA
             H1-1  GGTAACGGTT CTTTTCCATT ATTGAAACTT GTAAATTAGT TATAATTATA
             H1-4  GGTACCGGTT CTTTTCCATT ATTGAAACTT GTAAATTAGT TATAATTATA
           H12-11  GGTAACGGTT CTTTTCCATT ATTGAAACCT ATACATTAGT TGTAATTATA
           H12-13  GGTAACGGTT CTTTTCCATT ATTGAAACCT ATACATTAGT TGTAATTATA
            P50-2  GGTAACGGTT CTTTTCCATT ATTGAAACCT GTATATTAGT TGTAATTATA
            P50-7  GGTAACGGTT CTTTTCCATT ATTGAAACCT GTATATTAGT TGTAATTATA
            P62-5  GGTAACGGTT CTTTTCCATT ATTGAAACCT GTATATTAGT TGTAATTATA
             P8-3  .......... .......... .......... .......... ..........
             P8-5  GGTAACGGTT CTTTTCCATT ATTGAAACCT ATACATTAGT TGTAATTATA
      pmtBALA3-10  GGTAACGGTT CTTTTCCATT ATTGAAACCT GTACATTAGT TGTAATTATA
            x16-2  GGTAACGGTT CTTTTCCATT ATTGAAACCT GTACATTAGT TGTAATTATA
      X21-1_R_M13  .......... .......... .......... .......... ..........
            X46-2  GGTAACGGTT CTTTTCCATT ATTGAAACCT GTACATTAGT TGTAATTATA

                   2651                                              2700
3-15promotorfinal  .......... .......... .......... .......... ..........
              A#2  TTGCTAAATA GTTTACAGAT TGATTTAACA AATAATTAAT GTTTCTTAAG
            A10-9  TTGCTAAATA GTTTACAGAT TGATTTAACA AATAATTAAT GTTTCTTAAG
             A2-1  TCGCTAAATA GTTTACAGGT TGATTTAACA AATTATTAAT GTTTCTTAAG
             A2-4  TTGCTAAATA GTTTACAGAT TGATTTAACA AATAATTAAT GTTTCTTAAG
              B#2  TTGCTAAATA GTTTACAGAT TGATATAACA AATAATTAAT GTTTCTTAAG
            B3-14  TTGCTAAATA GCTTACAGAT TGATTTAACA AATAATTAAT GTTTCTTAAG
             B3-3  TTGCTAAATA GTTTACAGAT TGATTTAACA AATAATTAAT GTTTCTTAAG
              C#2  TCGCTAAATA G......... .......... .......... ..........
            C14-1  TTGCTAAATA GTTTACAGAT TGATTTAACA AATAATTAAT GTTTCTTAAG
            C24-2  TTGCTAAATA GTTTACAGAT TGATTTAACA AATAATTAAT GTTTCTTAAG
              D#2  TCGCTAAATA GTTTACAGGT TGATTTAACA AATTATTAAT GTTTCTTAAG
            D4-3.  .......... .......... .......... .......... ..........
             D4-5  TCGCTAAATA G.......GT TGATTTAATA AATAATTAAT GTTTCTTAAG
                E  TCGCTAAATA GTTTACAGGT TGATTTAACA AATAATTAAT GTTTCTTAAG
             E7-8  TCGCTAAATA GTTTACAGAT TGATTTAACA AATAATTAAT GTTTCTTAAG
              F#2  TCGCTAAATA GTTTACAGAT TGATTTAACA AATAATTAAT GTTTCTTAAG
                G  TCGCTAAATA GTTTACAGGT TGATTTAACA AATAATTAAT GTTTATTAAG
            G11-6  TCGCTAAATA G.......GT TGATTTAATA AATAATTAAT GTTTCTTAAG
            G12-3  TTGCTAAATA GTTTACAGAT TGATTTAACA AATAATTAAT GTTTCTTAAG
             G2-3  TCGCTAAATA G.......GT TGATTTAATA AATAATTAAT GTTTCTTAAG
             G7-2  TCGCTAAATA GTTTACAGGT TGATTTAACA AATTATTAAT GTTTCTTAAG
             G8-1  TCGCTAAATA G.......GT TGATTTAATA AATAATTAAT GTTTCTTAAG
             G8-2  TCGCTAAATA G.......GT TGATTTAATA AATAATTAAT GTTTCTTAAG
             G8-3  TTGCTAAATA GTTTACAGAT TGATATAACA AATAATTAAT GTTTCTTAAG
             H1-1  TCGCTAAATA G.......GT TGATTTAATA AATAATTAAT GTTTCTTAAG
             H1-4  TCGCTAAATA G.......GT TGATTTAATA AATAATTAAT GTTTCTTAAG
           H12-11  TTGCTAAATA GTTTACAGAT TGATTTAACA AATAATTAAT GTTTCTTAAG
           H12-13  TCGCTAAATA GTTTACAGAT TGATTTAACA AATAATTAAT GTTTCTTAAG
            P50-2  TCGCTAAATA GTTTACAGGT TGATTTAACA AATTATTAAT GTTTCTTAAG
            P50-7  TCGCTAAATA GTTTACAGGT TGATTTAACA AATTATTAAT GTTTCTTAAG
            P62-5  TCGCTAAATA GTTTACAGGT TGATTTAACA AATTATTAAT GTTTCTTAAG
             P8-3  .......... .......... .......... .......... ..........
             P8-5  TTGCTAAATA GTTTACAGAT TGATATAACA AATAATTAAT GTTTCTTAAG
      pmtBALA3-10  TCGCTAAATA GTTTACAGGT TGATTTAACA AATAATTAAT GTTTCTTAAG
            x16-2  TCGCTAAATA GTTTACAGAT TGATTTAACA AATAATTAAT GTTTCTTAAG
      X21-1_R_M13  .......... .......... .......... .......... ..........
            X46-2  TCGCTAAATA GTTTACAGAT TGATTTAACA AATAATTAAT GTTTCTTAAG

                   2701                                              2750
3-15promotorfinal  .......... .......... .......... .......... ..........
              A#2  GATCCGCATC TGAAGCCATC AGAAATTGCT TATGTTGTGG CGAAAATTGC
            A10-9  GATCCGCATC TGAAGCCATC AGAAATTGCT TATGTTGTGG CGAAAATTGC
             A2-1  GATCCGCATC TGAAGCCATC ATTAATTGCT TATGTTGTGG CGAAAATTGC
             A2-4  GATCCGCATC TGAAGCCATC AGAAATTGCT TATGTTGTGG CGAAAATTGC
              B#2  GATCCGCATC TGATGCCATC AGAAATTGCT TATGTTGTGG CGAAAATTGC
            B3-14  GATCCGCATC TGAAGCCATC AGAAATTGCT TATGTTGTGG CGAAAATTGC
             B3-3  GATCCGCATC TGAAGCCATC AGAAATTGCT TATGTTGTGG CGAAAATTGC
              C#2  .......... .......... .......... .......... ..........
            C14-1  GATCCGCATC TGAAGCCATC AGAAATTGCT TATGTTGTGG CGAAAATTGC
            C24-2  GATCCGCATC TGAAGCCATC AGAAATTGCT TATGTTGTGG CGAAAATTGC
              D#2  GATCCGCATC TGAAGCCATC ATTAATTGCT TATGTTGTGG CGAAAATTGC
            D4-3.  .......... .......... .......... .......... ..........
             D4-5  GATCTGCATC TGAAGCCATC AGAAATTGCT TATGTTGTGG CGAAAACTGC
                E  GATCCGCATC TGAAGCCATC AGAAATTGCT TATGTTGTGG CGAAAATTGC
             E7-8  GATCCGCATC TGAAGCCATC AGAAATTGCT TATGTTGTGG CGAAAATTGC
              F#2  GATCCGCATC TGAAGCCATC AGAAATTGCT TATGTTGTGG CGAAAATTGC
                G  GATCCGCATC TGAAGCCATC AGAAATTGCT TATGTTGTGG CGAAAATTGC
            G11-6  GATCTGCATC TGAAGCCATC AGAAATTGCT TATGTTGTGG CGAAAACTGC
            G12-3  GATCCGCATC TGAAGCCATC AGAAATTGCT TATGTTGTGG CGAAAATTGC
             G2-3  GATCTGCATC TGAAGCCATC AGAAATTGCT TATGTTGTGG CGAAAACTGC
             G7-2  GATCCGCATC TGAAGCCATC AGAAATTGCT TATGTTGTGG CGAAAATTGC
             G8-1  GATCTGCATC TGAAGCCATC AGAAATTGCT TATGTTGTGG CGAAAACTGC
             G8-2  GATCTGCATC TGAAGCCATC AGAAATTGCT TATGTTGTGG CGAAAACTGC
             G8-3  GATCCGCATC TGATGCCATC AGAAATTGCT TATGTTGTGG CGAAAATTGC
             H1-1  GATCTGCATC TGAAGCCATC AGAAATTGCT TATGTTGTGG CGAAAACTGC
             H1-4  GATCTGCATC TGAAGCCATC AGAAATTGCT TATGTTGTGG CGAAAACTGC
           H12-11  GATCCGCATC TGAAGCCATC AGAAATTGCT TATGTTGTGG CGAAAATTGC
           H12-13  GATCCGCATC TGAAGCCATC AGAAATTGCT TATGTTGTGG CGAAAATTGC
            P50-2  GATCCGCATC TGAAGCCATC ATTAATTGCT TATGTTGTGG CGAAAATTGC
            P50-7  GATCCGCATC TGAAGCCATC ATTAATTGCT TATGTTGTGG CGAAAATTGC
            P62-5  GATCCGCATC TGAAGCCATC ATTAATTGCT TATGTTGTGG CGAAAATTGC
             P8-3  .......... .......... .......... .......... ..........
             P8-5  GATCCGCATC TGATGCCATC AGAAATTGCT TATGTTGTGG CGAAAATTGC
      pmtBALA3-10  GATCCGCATC TGAAGCCATC AGAAATTGCT TATGTTGTGG CGAAAATTGC
            x16-2  GATCCGCATC TGAAGCCATC AGAAATTGCT TATGTTGTGG CGAAAATTGC
      X21-1_R_M13  .......... .......... .......... .......... ..........
            X46-2  GATCCGCATC TGAAGCCATC AGAAATTGCT TATGTTGTGG CGAAAATTGC

                   2751                                              2800
3-15promotorfinal  .......... .......... .......... .......... ..........
              A#2  AAATGCGGGG GTGCTGAAGG CAAATCGCCC ACTTGTTGTA AAGAGAAAAA
            A10-9  AAATGCGGGG GTGCTGAAGG CAAATCGCCC ACTTGTTGTA AAGAGAAAAA
             A2-1  AAATGCGGGG GTGCTGAAGG CAAATCGCCC ACTTGTTGTA AAGAGAAAAA
             A2-4  AAATGCGGGG GTGCTGAAGG CAAATCGCCC ACTTGTTGTA AAGAGAAAAA
              B#2  AAATGCGGGG GTGCTGAAGG CAAATCGCCC ACTTGTTGTA AAGAGAAAAA
            B3-14  AAATGCGGGG GTGCTGAAGG CAAATCGCCC ACTTGTTGTA AAGAGAAAAA
             B3-3  AAATGCGGGG GTGCTGAAGG CAAATCGCCC ACTTGTTGTA AAGAGAAAAA
              C#2  .......... .......... .......... .......... ..........
            C14-1  AAATGCGGGG GTGCTGAAGG CAAATCGCCC ACTTGTTGTA AAGAGAAAAA
            C24-2  AAATGCGGGG GTGCTGAAGG CAAATCGCCC ACTTGTTGTA AAGAGAAAAA
              D#2  AAATGCGGGG GTGCTGAAGG CAAATCGCCC ACTTGTTGTA AAGAGAAAAA
            D4-3.  .......... .......... .......... .......... ..........
             D4-5  AAATGCGGGG GTGCTGAAGG CAAATCGCCC ACTTGTTGTA AAGAGAAAAA
                E  AAATGCGGGG GTGCTGAAGG CAAATCGCCC ACTTGTTGTA AAGAGAAAAA
             E7-8  AAATGCGGGG ATGCTGAAGG CAAATCGCCC ACTTGTTGTA AAGAGAAAAA
              F#2  AAATGCGGGG GTGCTGAAGG CAAATCGCCC ACTTGTTGTA AAGAGAAAAA
                G  AAATGCGGGG GTGCTGAAGG CAAATCGCCC ACTTGTTGTA AAGAGAAAAA
            G11-6  AAATGCGGGG GTGCTGAAGG CAAATCGCCC ACTTGTTGTA AAGAGAAAAA
            G12-3  AAATGCGGGG GTGCTGAAGG CAAATCGCCC ACTTGTTGTA AAGAGAAAAA
             G2-3  AAATGCGGGG GTGCTGAAGG CAAATCGCCC ACTTGTTGTA AAGAGAAAAA
             G7-2  AAATGCGGGG GTGCTGAAGG CAAATCGCCC ACTTGTTGTA AAGAGAAAAA
             G8-1  AAATGCGGGG GTGCTGAAGG CAAATCGCCC ACTTGTTGTA AAGAGAAAAA
             G8-2  AAATGCGGGG GTGCTGAAGG CAAATCGCCC ACTTGTTGTA AAGAGAAAAA
             G8-3  AAATGCGGGG GTGCTGAAGG CAAATCGCCC GCTTGTTGTA AAGAGAAAAA
             H1-1  AAATGCGGGG GTGCTGAAGG CAAATCGCCC ACTTGTTGTA AAGAGAAAAA
             H1-4  AAATGCGGGG GTGCTGAAGG CAAATCGCCC ACTTGTTGTA AAGAGAAAAA
           H12-11  AAATGCGGGG GTGCTGAAGG CAAATCGCCC ACTTGTTGTA AAGAGAAAAA
           H12-13  AAATGCGGGG GTGCTGAAGG CAAATCGCCC ACTTGTTGTA AAGAGAAAAA
            P50-2  AAATGCGGGG GTGCTGAAGG CAAATCGCCC ACTTGTTGTA AAGAGAAAAA
            P50-7  AAATGCGGGG GTGCTGAAGG CAAATCGCCC ACTTGTTGTA AAGAGAAAAA
            P62-5  AAATGCGGGG GTGCTGAAGG CAAATCGCCC ACTTGTTGTA AAGAGAAAAA
             P8-3  .......... .......... .......... .......... ..........
             P8-5  AAATGCGGGG GTGCTGAAGG CAAATCGCCC ACTTGTTGTA AAGAGAAAAA
      pmtBALA3-10  AAATGCGGGG GTGCTGAAGG CAAATCGCCC ACTTGTTGTA AAGAGAAAAA
            x16-2  AAATGCGGGG GTGCTGAAGG CAAATCGCCC ACTTGTTGTA AAGAGAAAAA
      X21-1_R_M13  .......... .......... .......... .......... ..........
            X46-2  AAATGCGGGG GTGCTGAAGG CAAATCGCCC ACTTGTTGTA AAGAGAAAAA

                   2801                                              2850
3-15promotorfinal  .......... .......... .......... .......... ..........
              A#2  GTGTTGTGGA GGAGGAGCAA CTCAAACTGC ATCTTGTTGC ACTTGCTGTG
            A10-9  GTGTTGTGGA GGAGGAGCAA CTCAAACTGC ATCTTGTTGC ACTTGCTGTG
             A2-1  GTGTTGTGGA GGAGGAGAAA CTCAAACTGC ATCTTGTTGC ACTTGCTGTG
             A2-4  GTGTTGTGGA GGAGGAGCAA CTCAAACTGC ATCTTGTTGC ACTTGCTGTG
              B#2  GTGTTGTGGA GGAGGAGCAA CTCAAACTGC ATCTTGTTGC ACTTGCTGTG
            B3-14  GTGTTGTGGA GGAGGAGCAA CTCAAACTGC ATCTTGTTGC ACTTGCTGTG
             B3-3  GTGTTGTGGA GGAGGAGCAA CTCAAACTGC ATCTTGTTGC ACTTGCTGTG
              C#2  .......... .......... .......... .......... ..........
            C14-1  GTGTTGTGGA GGAGGAGCAA CTCAAACTGC ATCTTGTTGC ACTTGCTGTG
            C24-2  GTGTTGTGGA GGAGGAGCAA CTCAAACTGC ATCTTGTTGC ACTTGCTGTG
              D#2  GTGTTGTGGA GGAGGAGAAA CTCAAACTGC ATCTTGTTGC ACTTGCTGTG
            D4-3.  .......... .......... .......... .......... ..........
             D4-5  GTGTTGTGGA GGAG...CGA CTCAAACTGC ATCTTGTTGC ACTTGCTGTG
                E  GTGTTGTGGA GGAGGAGCAA CTCAAACTGC ATCTTGTTGC ACTTGCTGTG
             E7-8  GTGTTGTGGA GGAGGAGCAA CTCAAACTGC ATCTTGTTGC ACTTGCTGTG
              F#2  GTGTTGTGGA GGAGGAGCAA CTCAAACTGC ATCTTGTTGC ACTTGCTGTG
                G  GTGTTGTGGA GGAGGAGCAA CTCAAACTGC ATCTTGTTGC ACTTGCTGTG
            G11-6  GTGTTGTGGA GGAG...CAA CTCAAACTGC ATCTTGTTGC ACTTGCTGTG
            G12-3  GTGTTGTGGA GGAGGAGCAA CTCAAACTGC ATCTTGTTGC ACTTGCTGTG
             G2-3  GTGTTGTGGA GGAG...CAA CTCAAACTGC ATCTTGTTGC ACTTGCTGTG
             G7-2  GTGTTGTGGA GGAGGAGAAA CTCAAACTGC ATCTTGTTGC ACTTGCTGTG
             G8-1  GTGTTGTGGA GGAG...CAA CTCAAACTGC ATCTTGTTGC ACTTGCTGTG
             G8-2  GTGTTGTGGA GGAG...CAA CTCAAACTGC ATCTTGTTGC ACTTGCTGTG
             G8-3  GTGTTGTGGA GGAGGAGCAA CTCAAACTGC ATCTTGTTGC ACTTGCTGTG
             H1-1  GTGTTGTGGA GGAG...CAA CTCAAACTGC ATCTTGTTGC ACTTGCTGTG
             H1-4  GTGTTGTGGA GGAG...CAA CTCAAACTGC ATCTTGTTGC ACTTGCTGTG
           H12-11  GTGTTGTGGA GGAGGAGCAA CTCAAACTGC ATCTTGTTGC ACTTGCTGTG
           H12-13  GTGTTGTGGA GGAGGAGCAA CTCAAACTGC ATCTTGTTGC ACTTGCTGTG
            P50-2  GTGTTGTGGA GGAGGAGAAA CTCAAACTGC ATCTTGTTGC ACTTGCTGTG
            P50-7  GTGTTGTGGA GGAGGAGAAA CTCAAACTGC ATCTTGTTGC ACTTGCTGTG
            P62-5  GTGTTGTGGA GGAGGAGAAA CTCAAACTGC ATCTTGTTGC ACTTGCTGTG
             P8-3  .......... .......... .......... .......... ..........
             P8-5  GTGTTGTGGA GGAGGAGCAA CTCAAACTGC ATCTTGTTGC ACTTGCTGTG
      pmtBALA3-10  GTGTTGTGGA GGAGGAGCAA CTCAAACTGC ATCTTGTTGC ACTTGCTGTG
            x16-2  GTGTTGTGGA GGAGGAGCAA CTCAAACTGC ATCTTGTTGC ACTTGCTGGG
      X21-1_R_M13  .......... .......... .......... .......... ..........
            X46-2  GTGTTGTGGA GGAGGAGCAA CTCAAACTGC ATCTTGTTGC ACTTGCTGTG

                   2851                 2871
3-15promotorfinal  .......... .......... .
              A#2  GTCCAGATTG TGTCTGCAAG G
            A10-9  GTCCAGATTG TGTCTGCAAG G
             A2-1  GTCCAGATTG TGTCTGCAAG G
             A2-4  GTCCAGATTG TGTCTGCAAG G
              B#2  GTCCAGATTG TGTCTGCAAG G
            B3-14  GTCCAGATTG TGTCT..... .
             B3-3  GTCCAGATTG TG........ .
              C#2  .......... .......... .
            C14-1  GTCCAGATTG TGTCTGCAAG G
            C24-2  GTCCAGATTG TGTCTGCAAG G
              D#2  GTCCAGATTG TGTCTGCAAG G
            D4-3.  .......... .......... .
             D4-5  GTCCAGATTG TGTCTGCAAG G
                E  GTCATTGTGT CTGCAAGG.. .
             E7-8  GTCCAGATTG TGTCTGCAAG G
              F#2  GTCCAGATTG TGTCTGCAAG G
                G  ATTGTGTCTG CAAGG..... .
            G11-6  GTCCAGATTG TGTCTGCAAG G
            G12-3  GTCCAGATTG TGTCTGCAAG G
             G2-3  GTCCAGATTG TGTCTGCAAG G
             G7-2  GTCCAGATTG TGTCTGCAAG G
             G8-1  GTCCAGATTG TGTCTGCAAG G
             G8-2  GTCCAGATTG TGTCTGCAAG G
             G8-3  GTCCAGATTG TGTCTGCAAG G
             H1-1  GTCCAGATTG TGTCTGCAAG G
             H1-4  GTCCAGATTG TGTCTGCAAG G
           H12-11  GTCCAGATTG TGTCTGCAAG G
           H12-13  GTCCAGATTG TGTCTGCAAG G
            P50-2  GTCCAGATTG TGTCTGCAAG G
            P50-7  GTCCAGATTG TGTCTGCAAG G
            P62-5  GTCCAGATTG TGTCTGCAAG G
             P8-3  .......... .......... .
             P8-5  .......... .......... .
      pmtBALA3-10  GTCCAGATTG TGTCTGCAAG G
            x16-2  GTCCAGATTG TGTCTGCAAG G
      X21-1_R_M13  .......... .......... .
            X46-2  GTCCAGATTG TG.CTGCAAG .
