# Supplementary material for: Recombinational micro-evolution of functionally different metallothionein promoter alleles from Orchesella cincta
Source: BMC Evol Biol. 2007 Jun 11;7:88. doi: 10.1186/1471-2148-7-88 (PMC1913499; doi:10.1186/1471-2148-7-88)
Supplement: Additional file 2 — Alignment per allele. These alignments show the variation between the clones from which the consensus sequence for every allele was extracted. [file 1471-2148-7-88-S2.msf]

PileUp

   MSF: 1567   Type: N   Check: 5327   ..

 Name: A 	Len: 1567	Check: 2964	Weight: 0
 Name: A10-9 	Len: 1567	Check: 2500	Weight: 0
 Name: H12-11 	Len: 1567	Check: 3480	Weight: 0
 Name: C24-2 	Len: 1567	Check: 3228	Weight: 0
 Name: C14-1 	Len: 1567	Check: 2684	Weight: 0
 Name: H12-13 	Len: 1567	Check: 471	Weight: 0

//

        1                                                   50
     A  .......... .......... .......... .......... ..........
 A10-9  GGCATTCTAG TTTGAGTCAG TCTACCGGTA TTCGGATAAT GGAAAGATGA
H12-11  GGCATTCTAG TTTGAGTCAG TCTACCGGTA TTCGGATAAT GGAAAGATGA
 C24-2  GGCATTCTAG TTTGAGTCAG TCTACCGGTA TTCGGATAAT GGAAAGATGA
 C14-1  GGCATTCTAG TTTGAGTCAG TCTACCGGTA TTCGGATAAT GGAAAGATGA
H12-13  GGCATTCTAG TTTGAGTCAG TCTACCGGTA TTCGGATAAT GGAAAGATGA

        51                                                 100
     A  .......... .......... .......... .......... ..........
 A10-9  GAGATCAATC GTACGAGCCA AACGAGAAAA CTTTCAAATG GGGAGAATAC
H12-11  GAGATCAATC GTACGAGCCA AACGAGAAAA CTTTCAAATG GGGAGAATAC
 C24-2  GAGATCAATC GTACGAGCCA AACGAGAAAA CTTTCAAATG GGGAGAATAC
 C14-1  GAGATCAATC GTACGAGCCA AACGAGAAAA CTTTCAAATG GGGAGAATAC
H12-13  GAGATCAATC GTACGAGCCA AACGAGAAAA CTTTCAAATG GGGAGAATAC

        101                                                150
     A  .......... .......... .......... .......... ..........
 A10-9  GATATTGTGA TTGATGCAGC GTGGAGCGTA GTTGACATTG TTCATGGTGG
H12-11  GATATTGTGA TTGATGCAGC GTGGAGCGTA GTTGACATTG TTCATGGTGG
 C24-2  GATATTGTGA TTGATGCAGC GTGGAGCGTA GTTGACATTG TTCATGGTGG
 C14-1  GATATTGTGA TTGATGCAGC GTGGAGCGTA GTTGACATTG TTCATGGTGG
H12-13  GATATTGTGA TTGATGCAGC GTGGAGCGTA GTTGACATTG TTCATGGTGG

        151                                                200
     A  .......... .......... .......... .......... ..........
 A10-9  CTGCTTCGAG TCTTTTAGCA AGAATCTTAA TCTACATCAC AAATTCCAGG
H12-11  CTGCTTCGAG TCTTTTAGCA AGAATCTTAA TCTACATCAC AAATTCCAGG
 C24-2  CTGCTTCGAG TCTTTTAGCA AGAATCTTAA TCTACATCAC AAATTCCAGG
 C14-1  CTGCTTCGAG TCTTTTAGCA AGAATCTTAA TCTACATCAC AAATTCCAGG
H12-13  CTGCTTCGAG TCTTTTAGCA AGAATCTTAA TCTACATCAC AAATTCCAGG

        201                                                250
     A  .......... .......... .......... .......... ..........
 A10-9  TTGCGCTGGA GCAACTGTTT CATGCCGCTT TGTACCTGCG ATGGTAATAG
H12-11  TTGCGCTGGA GCAACTGTTT CATGCCGCTT TGTACCTGCG ATGGTAATAG
 C24-2  TTGCGCTGGA GCAACTGTTT CATGCCGCTT TGTACCTGCG ATGGTAATAG
 C14-1  TTGCGCTGGA GCAACTGTTT CATGCCGCTT TGTACCTGCG ATGGTAATAG
H12-13  TTGCGCTGGA GCAACTGTTT CATGCCGCTT TGTACCTGCG ATGGTAATAG

        251                                                300
     A  .......... .......... .......... .......... ..........
 A10-9  AAGTATATTA TTTTTAACAA AACGGGCCGA CGTAAGCATT ACTACTAATC
H12-11  AAGTATATTA TTTTTAACAG AACGGGCCGA CGTAAGCATT ACTACTAATC
 C24-2  AAGTATATTA TTTTTAACAA AACGGGCCGA CGTAAGCATT ACTACTAATC
 C14-1  AAGTATATTA TTTTTAACAA AACGGGCCGA CGTAAGCATT ACTACTAATC
H12-13  AAGTATATTA TTTTTAACAA AACGGGCCGA CGTAAGCATT ACTACTAATC

        301                                                350
     A  .......... .......... .......... .......... ..........
 A10-9  TAATTTCTTA TCCATTTCTC TCTAGGGAAA ATCCTACAAA ACTTGCAGAT
H12-11  TAATTTCTTA TCCATTTCTC TCTAGGGAAA ATCCTACAAA ACTTGCAGAT
 C24-2  TAATTTCTTA TCCATTTCTC TCTAGGGAAA ATCCTACAAA ACTTGCAGAT
 C14-1  TAATTTCTTA TCCATTTCTC TCTAGGGAAA ATCCTACAAA ACTTGCAGAT
H12-13  TAATTTCTTA TCCATTTCTC TCTAGGGAAA ATCCTACAAA ACTTGCAGAT

        351                                                400
     A  .......... .......... .......... .......... ..........
 A10-9  AATAGTTTTT ATGATAGTAT TTTCATGACG AAAGTTAATG ATACAATGAA
H12-11  AATAGTTTTT ATGATAGTAT TTTCATGACG AAAGTTAATG ATACAATGAA
 C24-2  AATAGTTTTT ATGATAGTAT TTTCATGACG AAAGTTAATG ATACAATGAA
 C14-1  AATAGTTTTT ATGATAGTAT TTTCATGACG AAAGTTAATG ATACAATGAA
H12-13  AATAGTTTTT ATGATAGTAT TTTCATGACG AAAGTTAATG ATACAATGAA

        401                                                450
     A  .......... .......... .......... .......... ..........
 A10-9  AGTCATGGAT GGGTGCGCCC GCTACTTGTA CTTGTACACG CCGTATAAAA
H12-11  AGTCATGGAT GGGTGCGCCC GCTACTTGTA CTTGTACACG CCGTATAAAA
 C24-2  AGTCATGGAT GGGTGCGCCC GCTACTTGTA CTTGTACACG CCGTATAAAA
 C14-1  AGTCATGGAT GGGTGCGCCC GCTACTTGTA CTTGTACACG CCGTATAAAA
H12-13  AGTCATGGAT GGGTGCGCCC GCTACTTGTA CTTGTACACG CCGTATAAAA

        451                                                500
     A  .......... .......... .......... .......... ..........
 A10-9  TCCAGTTGAC TAGGCCAATC CATGAAACTT TCTACAGGCG AAAGTAATTG
H12-11  TCCAGTTGAC TAGGCCAATC CATGAAACTT TCTACAGGCG AAAGTAATTG
 C24-2  TCCAGTTGAC TAGGCCAATC CATGAAACTT TCTACAGGCG AAAGTAATTG
 C14-1  TCCAGTTGAC TAGGCCAATC CATGAAACTT TCTACAGGCG AAAGTAATTG
H12-13  TCCAGTTGAC TAGGCCAATC CATGAAACTT TCTACAGGCG AAAGTAATTG

        501                                                550
     A  .......... .......... .......... .......... ..........
 A10-9  AAAATTCAAT GTAAAATGTA G.CTTTCTTT GCCATTTTGT GCAGTTAATG
H12-11  AAAATTCAAT GTAAAATGTA GGCTTTCTTT GCCATTTTGT GCAGTTAATG
 C24-2  AAAATTCAAT GTAAAATGTA GGCTTTCTTT GCCATTTTGT GCAGTTAATG
 C14-1  AAAATTCAAT GTAAAATGTA GGCTTTCTTT GCCATTTTGT GCAGTTAATG
H12-13  AAAATTCAAT GTAAAATGTA GGCTTTCTTT GCCATTTTGT GCAGTTAATG

        551                                                600
     A  .......... .......... .......... .......... ..........
 A10-9  ATTTGGTACA TTGCATTTTG CAGGAAGCGA TCTCTTGAAG AATACGATGA
H12-11  ATTTGGTACA TTGCATTTTG CAGGAAGCGA TCTCTTGAAG AATACGATGA
 C24-2  ATTTGGTACA TTGCATTTTG CAGGAAGCGA TCTCTTGAAG AATACGATGA
 C14-1  ATTTGGTACA TTGCATTTTG CAGGAAGCGA TCTCTTGAAG AATACGATGA
H12-13  ATTTGGTACA TTGCATTT.G CAGGAAGCGA TCTCTTGAAG AATACGATGA

        601                                                650
     A  .......... .......... .......... .......... ..........
 A10-9  TATCGTTGTG AACGAATATG CGGCGTCGTC CCAAGA.GAT TTTAGTGAAC
H12-11  TATCGTTGTG AACGAATATG CGGCGTCGTC CCAAGAAGAT TTTAGTGAAC
 C24-2  TATCGTTGTG AACGAATATG CGGCGTCGTC CCAAGAAGAT TTTAGTGAAC
 C14-1  TATCGTTGTG AACGAATATG CGGCGTCGTC CCAAGAAGAT TTTAGTGAAC
H12-13  TATCGTTGTG AACGAATATG CGGCGTCGTC CCAAGAAGAT TTTAGTGAAC

        651                                                700
     A  .......... .......... .......... .......... ..........
 A10-9  CCTGGGAGAA AACTGTGGGA GAGACAGTCG AAAATCCTAA TGCAGTTGAA
H12-11  CCTGGGAGAA AACTGTGGGA GAGACAGTCG AAAATCCTAA TGCAGTTGAA
 C24-2  CCTGGGAGAA AACTGTGGGA GAGACAGTCG AAAATCCTAA TGCAGTTGAA
 C14-1  CCTGGGAGAA AACTGTGGGA GAGACAGTCG AAAATCCTAA TGCAGTTGAA
H12-13  CCTGGGAGAA AACTGTGGGA GAGACAGTCG AAAATCCTAA TGCAGTTGAA

        701                                                750
     A  .......... .......... .......... .......... ..........
 A10-9  TTGGCCTACT GTTTGAACTC TGAAGCTGAA CTTGAAAATG CAATCAATAC
H12-11  TTGGCCTACT GTTTGAACTC TGAAGCTGAA CTTGAAAATG CAATCAATAC
 C24-2  TTGGCCTACT GTTTGAACTC TGAAGCTGAA CTTGAAAATG CAATCAATAC
 C14-1  TTGGCCTACT GTTTGAACTC TGAAGCTGAA CTTGAAAATG CAATCAATAC
H12-13  TTGGCCTACT GTTTGAACTC TGAAGCTGAA CTTGAAAATG CAATCAATAC

        751                                                800
     A  .......... .......... .......... .......... ..........
 A10-9  TGCGAAAGGG ATCTACTGTG GACCTTGGTC AATAAGTAAG ATGTAGTTTG
H12-11  TGCGAAAGGG ATCTACTGTG AACCTTGGTC AATAAGTAAG ATGTAGTTTG
 C24-2  TGCGAAAGGG ATCTACTGTG AACCTTGGTC AATAAGTAAG ATGTAGTTTG
 C14-1  TGCGAAAGGG ATCTACTGTG AACCTTGGTC AATAAGTAAG ATGTAGTTTG
H12-13  TGCGAAAGGG ATCTACTGTG AACCTTGGTC AATAAGTAAG ATGTAGTTTG

        801                                                850
     A  .......... .......... .......... .......... ..........
 A10-9  ATCAAAATAT TTATGTAAAA GAGCAAACAA AAATATCTGC ATATTATGGT
H12-11  ATCAAAATAT TTATGTAAAA GAGCAAACAA AAATATCTGC ATATTATGGT
 C24-2  ATCAAAATAT TTATGTAAAA GAGCAAACAA AAATATCTGC ATATTATGGT
 C14-1  ATCAAAATAT TTATGTAAAA GAGCAAACAA AAATATCTGC ATATTATGGT
H12-13  ATCAAAATAT TTATGTAAAA GAGCAAACAA AAATATCTGC ATATTATGGT

        851                                                900
     A  .......... .......... .......... .......... ..........
 A10-9  ATTTTTACAA AAATCCAACT ACTTGATGTA CTACTTATCG CCGTGTATGA
H12-11  ATTTTTACAA AAATCCAACT ACTTGATGTA CTACTTATCG CCGTGTATGA
 C24-2  ATTTTTACAA AAATCCAACT ACTTGATGTA CTACTTATCG CCGTGTATGA
 C14-1  ATTTTTACAA AAATCCAACT ACTTGATGTA CTACTTATCG CCGTGTATGA
H12-13  ATTTTTACAA AAATCCAACT ACTTGATGTA CTACTTATCG CCGTGTATGA

        901                                                950
     A  .......... .......... .......... .......... ..........
 A10-9  CTTATCGATA AATAAAGTAA ACGTATTAGA CAATGTATCA AACCTTCCTG
H12-11  CTTATCGATA AATAAAGTAA ACGTATTAGA CAATGTATCA AACCTTCCTG
 C24-2  CTTATCGATA AATAAAGTAA ACGTATTAGA CAATGTATCA AACCTTCCTG
 C14-1  CTTATCGATA AATAAAGTAA ACGTATTAGA CAATGTATCA AACCTTCCTG
H12-13  CTTATCGATA AATAAAGTAA ACGTATTAGA CAATGTATCA AACCTTCCTG

        951                                               1000
     A  .......... .......... .......... .......... ..........
 A10-9  ACATTTGCAA TCTTGCAAAA ACATATTTAT TTTGCACACG GCACTTTGCA
H12-11  ACATTTGCAA TCTTGCAAAA ACATATTTAT TTTGCACACG GCACTTTGCA
 C24-2  ACATTTGCAA TCTTGCAAAA ACATATTTAT TTTGCACACG GCACTTTGCA
 C14-1  ACATTTGCAA TCTTGCAAAA ACATATTTAT TTTGCACACG GCACTTTGCA
H12-13  ACATTTGCAA TCTTGCAAAA ACATATTTAT TTTGCACACG GCACTTTGCA

        1001                                              1050
     A  .......... .......... .......... .......... ..........
 A10-9  CGCTCTTCCT CGACTAATAT GTTGATCGAA TAATATCCCT TCAGACAATT
H12-11  CGCTCTTCCT CGACTAATAT GTTGATCGAA TAATATCCCT TCAGACAATT
 C24-2  CGCTCTTCCT CGACTAATAT GTTGATCGAA TAATATCCCT TCAGACAATT
 C14-1  CGCTCTTCCT CGACTAATAT GTTGATCGAA TAATATCCCT TCAGACAATT
H12-13  CGCTCTTCCT CGACTAATAT GTTGATCGAA TAATATCCCT TCAGACAATT

        1051                                              1100
     A  .......... .......... .......... .......... ..........
 A10-9  TTATAATCTT ATCTCATCAT ATACATGCAT GCACACGGCA CTAATATGCA
H12-11  TTATAATCTT ATCTCATCAT ATACATGCAT GCACACGGCA CTAATATGCA
 C24-2  TTATAATCTT ATCTCATCAT ATACATGCAT GCACACGGCA CTAATATGCA
 C14-1  TTATAATCTT ATCTCATCAT ATACATGCAT GCACACGGCA CTAATATGCA
H12-13  TTATAATCTT ATCTCATCAT ATACATGCAT GCACACGGCA CTAATATGCA

        1101                                              1150
     A  .......... .......... .......... .......... ..........
 A10-9  CACGGGCCAT TCCAGCTGCA CACGGCTCAA AAATACCAAG TAACATTAAA
H12-11  CACGGGCCAT TTCAGCTGCA CACGGCTCAA AAATACCAAG TAACATTAAA
 C24-2  CACGGGCCAT TTCAGCTGCA CACGGCTCAA AAATACCAAG TAACATTAAA
 C14-1  CACGGGCCAT TTCAGCTGCA CACGGCTCAA AAATACCAAG TAACATTAAA
H12-13  CACGGGCCAT TTCAGCTGCA CACGGCTCAA AAATACCAAG TAACATTAAA

        1151                                              1200
     A  .......... .......... .......... .......... ..........
 A10-9  AAGAAAAGAC ACCCAGATTC GCATTCATAG TACAGATTGT GTCCAGCATT
H12-11  AAGAAAAGAC ACCCAGATTC GCATTCATAG TACAGATTGT GTCCAGCATT
 C24-2  AAGAAAAGAC ACCCAGATTC GCATTCATAG TACAGATTGT GTCCAGCATT
 C14-1  AAGAAAAGAC ACCCAGATTC GCATTCATAG TACAGATTGT GTCCAGCATT
H12-13  AAGAAAAGAC ACCCAGATTC GCATTCATAG TACAGATTGT GTCCAGCATT

        1201                                              1250
     A  ...ACTCTAA AAACTCAAGC AGCCCCAGAA AAAACTGTTT CATTTCAATC
 A10-9  CTAACTCTAA AAACTCAAGC AGCCCCAGAA AAAACTGTTT CATTTCAATC
H12-11  CTAACTCTAA AAACTCAAGC AGCCCCAGAA AAAACTGTTT CATTTCAATC
 C24-2  CTAACTCTAA AAACTCAAGC AGCCCCAGAA AAAACTGTTT CATTTCAATC
 C14-1  CTAACTCTAA AAACTCAAGC AGCCCCAGAA AAAACTGTTT CATTTCAATC
H12-13  CTAACTCTAA AAACTCAAGC AGCCCCAGAA AAAACTGTTT CATTTCAATC

        1251                                              1300
     A  TCGCAGTTCT TDAAATTCTC TAACGAAAAC CATGTCGTCA ACTCAAGGTA
 A10-9  TCGCAGTTCT TCAAATTCTC TAACGAAAAC CATGTCGTCA ACTCAAGGTA
H12-11  TCGCAGTTCT TCAAATTCTC TAACGAAAAC CATGTCGTCA ACTCAAGGTA
 C24-2  TCGCAGTTCT TCAAATTCTC TAACGAAAAC CATGTCGTCA ACTCAAGGTA
 C14-1  TCGCAGTTCT TCAAATTCTC TAACGAAAAC CATGTCGTCA ACTCAAGGTA
H12-13  TCGCAGTTCT TCAAATTCTC TAACGAAAAC CATGTCGTCA ACTCAAGGTA

        1301                                              1350
     A  ACGGTTCTTT TCCATTATTG AAACCTATAC ATTAGTTGTA ATTATATTGC
 A10-9  ACGGTTCTTT TCCATTATTG AAACCTATAC ATTAGTTGTA ATTATATTGC
H12-11  ACGGTTCTTT TCCATTATTG AAACCTATAC ATTAGTTGTA ATTATATTGC
 C24-2  ACGGTTCTTT TCCATTATTG AAACCTATAC ATTAGTTGTA ATTATATTGC
 C14-1  ACGGTTCTTT TCCATTATTG AAACCTATAC ATTAGTTGTA ATCATATTGC
H12-13  ACGGTTCTTT TCCATTATTG AAACCTATAC ATTAGTTGTA ATTATATCGC

        1351                                              1400
     A  TAAATAGTTT ACAGATTGAT TTAACAAATA ATTAATGTTT CTTAAGGATC
 A10-9  TAAATAGTTT ACAGATTGAT TTAACAAATA ATTAATGTTT CTTAAGGATC
H12-11  TAAATAGTTT ACAGATTGAT TTAACAAATA ATTAATGTTT CTTAAGGATC
 C24-2  TAAATAGTTT ACAGATTGAT TTAACAAATA ATTAATGTTT CTTAAGGATC
 C14-1  TAAATAGTTT ACAGATTGAT TTAACAAATA ATTAATGTTT CTTAAGGATC
H12-13  TAAATAGTTT ACAGATTGAT TTAACAAATA ATTAATGTTT CTTAAGGATC

        1401                                              1450
     A  CGCATCTGAA GCCATCAGAA ATTGCTTATG TTGTGGCGAA AATTGCAAAT
 A10-9  CGCATCTGAA GCCATCAGAA ATTGCTTATG TTGTGGCGAA AATTGCAAAT
H12-11  CGCATCTGAA GCCATCAGAA ATTGCTTATG TTGTGGCGAA AATTGCAAAT
 C24-2  CGCATCTGAA GCCATCAGAA ATTGCTTATG TTGTGGCGAA AATTGCAAAT
 C14-1  CGCATCTGAA GCCATCAGAA ATTGCTTATG TTGTGGCGAA AATTGCAAAT
H12-13  CGCATCTGAA GCCATCAGAA ATTGCTTATG TTGTGGCGAA AATTGCAAAT

        1451                                              1500
     A  GCGGGGGTGC TGAAGGCAAA TCGCCCACTT GTTGTAAAGA GAAAAAGTGT
 A10-9  GCGGGGGTGC TGAAGGCAAA TCGCCCACTT GTTGTAAAGA GAAAAAGTGT
H12-11  GCGGGGGTGC TGAAGGCAAA TCGCCCACTT GTTGTAAAGA GAAAAAGTGT
 C24-2  GCGGGGGTGC TGAAGGCAAA TCGCCCACTT GTTGTAAAGA GAAAAAGTGT
 C14-1  GCGGGGGTGC TGAAGGCAAA TCGCCCACTT GTTGTAAAGA GAAAAAGTGT
H12-13  GCGGGGGTGC TGAAGGCAAA TCGCCCACTT GTTGTAAAGA GAAAAAGTGT

        1501                                              1550
     A  TGTGGAGGAG GAGCAACTCA AACTGCATCT TGTTGCACTT GCTGTGGTCC
 A10-9  TGTGGAGGAG GAGCAACTCA AACTGCATCT TGTTGCACTT GCTGTGGTCC
H12-11  TGTGGAGGAG GAGCAACTCA AACTGCATCT TGTTGCACTT GCTGTGGTCC
 C24-2  TGTGGAGGAG GAGCAACTCA AACTGCATCT TGTTGCACTT GCTGTGGTCC
 C14-1  TGTGGAGGAG GAGCAACTCA AACTGCATCT TGTTGCACTT GCTGTGGTCC
H12-13  TGTGGAGGAG GAGCAACTCA AACTGCATCT TGTTGCACTT GCTGTGGTCC

        1551             1567
     A  AGATTGTGTC TGCAAGG
 A10-9  AGATTGTGTC TGCAAGG
H12-11  AGATTGTGTC TGCAAGG
 C24-2  AGATTGTGTC TGCAAGG
 C14-1  AGATTGTGTC TGCAAGG
H12-13  AGATTGTGTC TGCAAGG
