# Supplementary material for: Recombinational micro-evolution of functionally different metallothionein promoter alleles from Orchesella cincta
Source: BMC Evol Biol. 2007 Jun 11;7:88. doi: 10.1186/1471-2148-7-88 (PMC1913499; doi:10.1186/1471-2148-7-88)
Supplement: Additional file 3 — Alignment per allele. These alignments show the variation between the clones from which the consensus sequence for every allele was extracted. [file 1471-2148-7-88-S3.msf]

PileUp

   MSF: 1568   Type: N   Check: 7074   ..

 Name: A2-4 	Len: 1568	Check: 5008	Weight: 0
 Name: B3-14 	Len: 1568	Check: 6479	Weight: 0
 Name: B3-3 	Len: 1568	Check: 5587	Weight: 0

//

       1                                                   50
 A2-4  GGCATTCTAG TTTGAGTCAG TCTACCGGTA TTCGGATAAT GGAAAGATGG
B3-14  GGCATTCTAG TTTGAGTCAG TCTACCGGTA TTCGGATAAT GGAAAGATGA
 B3-3  GGCATTCTAG TTTGAGTCAG TCTACCGGTA TTCGGATAAT GGAAAGATGA

       51                                                 100
 A2-4  GAGATCAATC GTACGAGCCA AACGAGAAAA CTTTCAAATG GGGAGAATAC
B3-14  GAGATCAATC GTACGAGCCA AACGAGAAAA CTTTCAAATG GGGAGAATAC
 B3-3  GAGATCAATC GTACGAGCCA AACGAGAAAA CTTTCAAATG GGGAGAATAC

       101                                                150
 A2-4  GATATTGTGA TTGATGCAGC GTGGAGCGTA GTTGACATTG TTCATGGTGG
B3-14  GATATTGTGA TTGATGCAGC GTGGAGCGTA GTTGACATTG TTCGTGGTGG
 B3-3  GATATTGTGA TTGATGCAGC GTGGAGCGTA GTTGACATTG TTCATGGTGG

       151                                                200
 A2-4  CTGCTTCGAG TCTTTTAGCA AGAATCTTAA TCTACATCAC AAATTCCAGG
B3-14  CTGCTTCGAG TCTTTTAGCA AGAATCTTAA TCTACATCAC AAATTCCAGG
 B3-3  CTGCTTCGAG TCTTTTAGCA AGAATCTTAA TCTACATCAC AAATTCCAGG

       201                                                250
 A2-4  TTGCGCTGGA GCAACTGTTT CATGCCGCTT TGTACCTGCG ATGGTAATAG
B3-14  TTGCGCTGGA GCAACTGTTT CATGCCGCTT TGTACCTGCG ATGGTAATAG
 B3-3  TTGCGCTGGA GCAACTGTTT CATGCCGCTT TGTACCTGCG ATGGTAATAG

       251                                                300
 A2-4  AAGTATATTA TTTTTAACAA AACGGGCCGA CGTAAGCATT ACTACTAATC
B3-14  AAGTATATTA TTTTTAACAA AACGGGCCGA CGTAAGCATT ACTACTAATC
 B3-3  AAGTATATTA TTTTTAACAA AACGGGCCGA CGTAAGCATT ACTACTAATC

       301                                                350
 A2-4  TAATTTCTCA TCCATTTCTC TCTAGGGAAA ATCCTACAAA ACTTGCAGAT
B3-14  TAATTTCTTA TCCATTTCTC TCTAGGGAAA ATCCTACAAG ACTTGCAGAT
 B3-3  TAATTTCTTA TCCATTTCTC TCTAGGGAAA ATCCTACAAA ACTTGCAGAT

       351                                                400
 A2-4  AATAGTTTTT ATGATAGTAT TTTCATGACG AAAGTTAATG ATACAATGAA
B3-14  AATAGTTTTT ATGATAGTAT TTTCATGACG AAAGTTAATG ATACAATGAA
 B3-3  AATAGTTTTT ATGATAGTAT TTTCATGACG AAAGTTAATG ATACAATGAA

       401                                                450
 A2-4  AGTCATGGAT GGGTGCGCCC GCTACTTGTA CTTGTACACG CCGTATAAAA
B3-14  AGTCATGGAT GGGTGCGCCC GCTACTTGTA CTTGTACACG CCGTATAAAA
 B3-3  AGTCATGGAT GGGTGCGCCC GCTACTTGTA CTTGTACACG CCGTATAAAA

       451                                                500
 A2-4  TCCAGTTGAC TAGGCCAATC CATGAAACTT TCTACAGGCG AAAGTAATTG
B3-14  TCCAGTTGAC TAGGCCAATC CATGAAACTT TCTACAGGCG AAAGTAATTG
 B3-3  TCCAGTTGAC TAGGCCAATC CATGAAACTT TCTACAGGCG AAAGTAATTG

       501                                                550
 A2-4  AAAATTCAAT GTAAAATGTA GGCTTTCTTT GCCATTTTGT GCAGTTAATG
B3-14  AAAATTCAAT GTAAA.TGTA GGCTTTCTTT GCCATTTTGT GCAGTTAATG
 B3-3  AAAATTCAAT GTAAAATGTA GGCTTTCTTT GCCATTTTGT GCAGTTAATG

       551                                                600
 A2-4  ATTTGGTACA TTTGCATTTT GCAGGAAGCG ATCTCTTGAA GAATACGATG
B3-14  ATTTGGTACA TT.GCATTTT GCAGGAAGCG ATCTCTTGAA GAATACGATG
 B3-3  ATTTGGTACA TT.GCATTT. GCAGGAAGCG ATCTCTTGAA GAATACGATG

       601                                                650
 A2-4  ATATCGTTGT GAACGAATAT GCGGCGTCGT CCCAAGAAGA TTTTAGTGAA
B3-14  ATATCGTTGT GAACGAATAT GCGGCGTCGT CCCAAGAAGA TTTTAGTGAA
 B3-3  ATATCGTTGT GAACGAATAT GCGGCGTCGT CCCAAGAAGA TTTTAGTGAA

       651                                                700
 A2-4  CCCTGGGAGA AAACTGTGGG AGAGACAGTC GAAAATCCTA ATGCAGTTGA
B3-14  CCCTGGGAGA AAACTGTGGG AGAGACAGTC GAAAATCCTA ATGCAGTTGA
 B3-3  CCCTGGGAGA AAACTGTGGG AGAGACAGTC GAAAATCCTA ATGCAGTTGA

       701                                                750
 A2-4  ATTGGCGTAC TGTTTGAACT CTGAAGCTGA ACTTGAAAAT GCAATCAATA
B3-14  ATTGGCGTAC TGTTTGAACT CTGAAGCTGA ACTTGAAAAT GCAATCAATA
 B3-3  ATTGGCGTAC TGTTTGAACT CTGAAGCTGA ACTTGAAAAT GCAATCAATA

       751                                                800
 A2-4  CTGCGAAAGG GATCTACTGT GAACCTTGGT CAATAAGTAA GATGTAGTTT
B3-14  CTGCGAAAGG GATCTACTGT GAACCTTGGT CAATAAGTAA GATGTAGTTT
 B3-3  CTGCGAAGGG GATCTACTGT GAACCTTGGT CAATAAGTAA GATGTAGTTT

       801                                                850
 A2-4  GATCAAAATA TTTATGTAAA AGAGCAAACA AAAATATCTG CATATTATGG
B3-14  GATCAAAATA TTTATGTAAA AGAGCAAACA AAAATATCTG CATATTATGG
 B3-3  GATCAAAATA TTTATGTAAA AGAGCAAACA AAAATATCTG CATATTATGG

       851                                                900
 A2-4  TATTTTTACA AAAATCCAAC TACTTGATGT ACTACTTATC GCCGTGTATG
B3-14  TATTTTTACA AAAATCCAAC TACTTGATGT ACTACTTATC GCCGTGTATG
 B3-3  TATTTTTACA AAAATCCAAC TACTTGATGT ACTACTTATC GCCGTGTATG

       901                                                950
 A2-4  ACTTATCGAT AAATAAAGTA AACGTATTAG ACAATGTATC AAACCTTCCT
B3-14  ACTTATCGAT AAATAAAGTA AACGTATTAG ACAATGTATC AAACT...CT
 B3-3  ACTTATCGAT AAATAAAGTA AACGTATTAG ACAATGTATC AAACCTTCCT

       951                                               1000
 A2-4  GACATTTGCA ATCTTGCAAA AAAATATTTA TTTTGCACAC GGCACTTTGC
B3-14  GACATTTGCA ATCTTGCAAA AAAATATTTA TTTTGCACAC GGCACTTTGC
 B3-3  GACATTTGCA ATCTTGCAAA AAAATATTTA TTTTGCACAC GGCACTTTGC

       1001                                              1050
 A2-4  ACGCTCTTCC TCGACTAATA TGTTGATCGA ATAATATCCC TTCAGACAAT
B3-14  ACGCTCTTCC TCGACTAATA TGTTGATCGA ATAATATCCC TTCAGACAAT
 B3-3  ACGCTCTTCC TCGACTAATA TGTTGATCGA ATAATATCCC TTCAGACAAT

       1051                                              1100
 A2-4  TTTATAATCT TATCTCATCA TATACATGCA TGCACACGGC ACTAATATGC
B3-14  TTTATAATCT TATCTCATCA TATACATGCA TGCACACGGC ACTAATATGC
 B3-3  TTTATAATCT TATCTCATCA TATACATGCA TGCACACGGC ACTAATATGC

       1101                                              1150
 A2-4  ACACGGGCCA TTTCAGCTGC ACACGGCTCA AAAATACCAA GTAACATTAA
B3-14  ACACGGGCCA TTTCAGCTGC ACACGGCTCA AAAATACCAA GTAACATTAA
 B3-3  ACACGGGCCA TTTCAGCTGC ACACGGCTCA AAAATACCAA GTAACATTAA

       1151                                              1200
 A2-4  AAAGAAAAGA CACCCAGATT CGCATTCATA GTACAGATTG TGTCCAGCAT
B3-14  AAAGAAAAGA CACCCAGATT CGCATTCATA GTACAGATTG TGTCCAGCAT
 B3-3  AAAGAAAAGA CACCCAGATT CGCATTCATA GTACAGATTG TGTCCAGCAT

       1201                                              1250
 A2-4  TCTAACTCTA AAAACTCAAG CAGCCCCAGA AAAAACTGTT TCATTTCAAT
B3-14  TCTAACTCTA AAAACTCAAG CAGCCCCAGA AAAAACTGTT TCATTTCAAT
 B3-3  TCTAACTCTA AAAACTCAAG CAGCCCCAGA AAAAACTGTT TCATTTCAAT

       1251                                              1300
 A2-4  CTCGCAGTTC TTCAAATTCT CTAACGAAAA CCATGTCGTC AACTCAAGGT
B3-14  CTCGCAGTTC TTCAAATTCT CTAACGAAAA CCATGTCGTC AACTCAAGGT
 B3-3  CTCGCAGTTC TTCAAATTCT CTAACGAAAA CCATGTCGTC AACTCAAGGT

       1301                                              1350
 A2-4  AACGGTTCTT TTCCATTATT GAAACCTATA CATTAGTTGT AATTATATTG
B3-14  AACGGTTCTT TTCCATTATT GAAACCTATA CATTAGTTGT AATTATATTG
 B3-3  AACGGTTCTT TTCCATTATT GAAACCTATA CGTTAGTTGT AATTATATTG

       1351                                              1400
 A2-4  CTAAATAGTT TACAGATTGA TTTAACAAAT AATTAATGTT TCTTAAGGAT
B3-14  CTAAATAGCT TACAGATTGA TTTAACAAAT AATTAATGTT TCTTAAGGAT
 B3-3  CTAAATAGTT TACAGATTGA TTTAACAAAT AATTAATGTT TCTTAAGGAT

       1401                                              1450
 A2-4  CCGCATCTGA AGCCATCAGA AATTGCTTAT GTTGTGGCGA AAATTGCAAA
B3-14  CCGCATCTGA AGCCATCAGA AATTGCTTAT GTTGTGGCGA AAATTGCAAA
 B3-3  CCGCATCTGA AGCCATCAGA AATTGCTTAT GTTGTGGCGA AAATTGCAAA

       1451                                              1500
 A2-4  TGCGGGGGTG CTGAAGGCAA ATCGCCCACT TGTTGTAAAG AGAAAAAGTG
B3-14  TGCGGGGGTG CTGAAGGCAA ATCGCCCACT TGTTGTAAAG AGAAAAAGTG
 B3-3  TGCGGGGGTG CTGAAGGCAA ATCGCCCACT TGTTGTAAAG AGAAAAAGTG

       1501                                              1550
 A2-4  TTGTGGAGGA GGAGCAACTC AAACTGCATC TTGTTGCACT TGCTGTGGTC
B3-14  TTGTGGAGGA GGAGCAACTC AAACTGCATC TTGTTGCACT TGCTGTGGTC
 B3-3  TTGTGGAGGA GGAGCAACTC AAACTGCATC TTGTTGCACT TGCTGTGGTC

       1551              1568
 A2-4  CAGATTGTGT CTGCAAGG
B3-14  CAGATTGTGT CT......
 B3-3  CAGATTGTG. ........
