# Supplementary material for: Recombinational micro-evolution of functionally different metallothionein promoter alleles from Orchesella cincta
Source: BMC Evol Biol. 2007 Jun 11;7:88. doi: 10.1186/1471-2148-7-88 (PMC1913499; doi:10.1186/1471-2148-7-88)
Supplement: Additional file 4 — Alignment per allele. These alignments show the variation between the clones from which the consensus sequence for every allele was extracted. [file 1471-2148-7-88-S4.msf]

PileUp

   MSF: 1566   Type: N   Check: 2634   ..

 Name: B 	Len: 1566	Check: 2703	Weight: 0
 Name: G8-3 	Len: 1566	Check: 4569	Weight: 0
 Name: P8-5 	Len: 1566	Check: 5547	Weight: 0
 Name: G12-3 	Len: 1566	Check: 4807	Weight: 0
 Name: pmt_B 	Len: 1566	Check: 5008	Weight: 0

//

       1                                                   50
    B  .......... .......... .......... .......... ..........
 G8-3  GGCATTCTAG TTTGAGTCAG TCTACCGGTA TTCGGATAAT GGAAAGATGA
 P8-5  GGCATTCTAG TTTGAGTCAG TCTACCGGTA TTCGGATAAT GGAAAGATGA
G12-3  GGCATTCTAG TTTGAGTCAG TCTACCGGTA TTCGGATAAT GGAAAGATGA
pmt_B  GGCATTCTAG TTTGAGTCAG TCTACCGGTA TTCGGATAAT GGAAAGATGA

       51                                                 100
    B  .......... .......... .......... .......... ..........
 G8-3  GAGATCAATC GTACGAGCCA AACGAGAAGA CTTTCAAATG GGGAGAATAC
 P8-5  GAGATCAATC TTACGAGCCA AACGAGAAGA CTTTCAAATG GGGAGAATAC
G12-3  GAGATCAATC TTACGAGCCA AACGAGAAGA CTTTCAAATG GGGAGAATAC
pmt_B  GAGATCAATC TTACGAGCCA AACGAGAAGA CTTTCAAATG GGGAGAATAC

       101                                                150
    B  .......... .......... .......... .......... ..........
 G8-3  GATATTGTGA TTGATGCAGC GTGGAGCGTA GTTGACATTG TTCATGGTGG
 P8-5  GATATTGTGA TTGATGCAGC GTGGAGCGTA GTTGACATTG TTCATGGTGG
G12-3  GATATTGTGG TTGATGCAGC GTGGAGCGTA GTTGACATTG TTCATGGTGG
pmt_B  GATATTGTGA TTGATGCAGC GTGGAGCGTA GTTGACATTG TTCATGGTGG

       151                                                200
    B  .......... .......... .......... .......... ..........
 G8-3  CTGCTTCGAG TCTTTTGGCA AGAATCTTAA TCTACACCAC AAATTCCAGG
 P8-5  CTGCTTTGAG TCTTTTAGCA AGAATCTTAA TCTACACCAC AAATTCCAGG
G12-3  CTGCTTTGAG TCTTTTAGCA AGAATCTTAA TCTACACCAC AAATTCCAGG
pmt_B  CTGCTTTGAG TCTTTTAGCA AGAATCTTAA TCTACACCAC AAATTCCAGG

       201                                                250
    B  .......... .......... .......... .......... ..........
 G8-3  TTGCTCTAGA GCAACTATTT CATGCCGCTT TGTACCTGCG ATGGTAATAG
 P8-5  TTGCTCTAGA GCAACTATTT CATGCCGCTT TGTACCTGCG ATGGTAATAG
G12-3  TTGCTCTAGA GCAACTATTT CATGCCGCTT TGTACCTGCG ATGGTAATAG
pmt_B  TTGCTCTAGA GCAACTATTT CATGCCGCTT TGTACCTGCG ATGGTAATAG

       251                                                300
    B  .......... .......... .......... .......... ..........
 G8-3  AATTATATTA CTTTTAACAA AACGGGCCGG CGTAAGCATT ACTACTAATC
 P8-5  AATTATATTA CTTTTAACAA AACGGGCCGG CGTAAGCATT ACTACTAATC
G12-3  AATTATATTA CTTTTAACAA AACGGGCCGG CGTAAGCATT ACTACTAATC
pmt_B  AATTATATTA CTTTTAACAA AACGGGCCGG CGTAAGCATT ACTACTAATC

       301                                                350
    B  .......... .......... .......... .......... ..........
 G8-3  TAATTTGTTA TCCATTTCTC TCTAGGGAAA ATCCTACAAA ACTTGCAGAT
 P8-5  TAATTTGTTA TCCATTTCTC TCTAGGGAAA ATCCTACAAA ACTTGCAGAT
G12-3  TAATTTGTTA TCCATTTCTC TCTAGGGAAA ATCCTACAAA ACTTGCAGAT
pmt_B  TAATTTGTTA TCCATTTCTC TCTAGGGAAA ATCCTACAAA ACTTGCAGAT

       351                                                400
    B  .......... .......... .......... .......... ..........
 G8-3  AATAGTTTTT ATGATAGTAT TTTCATGACG AAAGTTAATG ATACAATGAA
 P8-5  AATAGTTTTT ATGATAGTAT TTTCATGACG AAAGTTAATG ATACAATGAA
G12-3  AATAGTTTTT ATGATAGTAT TTTCATGACG AAAGTTAATG ATACAATGAA
pmt_B  AATAGTTTTT ATGATAGTAT TTTCATGACG AAAGTTAATG ATACAATGAA

       401                                                450
    B  .......... .......... .......... .......... ..........
 G8-3  AGTCATGGAT GGGTGCGCCC GTTATTTGTA CTTGTACACG CCGTATAAAA
 P8-5  AGTCATGGAT GGGTGCGCCC GTTATTTGTA CTTGTACACG CCGTATAAAA
G12-3  AGTCATGGAT GGGTGCGCCC GTTATTTGTA CTTGTACACG CCGTATAAAA
pmt_B  AGTCATGGAT GGGTGCGCCC GTTATTTGTA CTTGTACACG CCGTATAAAA

       451                                                500
    B  .......... .......... .......... .......... ..........
 G8-3  TCCAGTTGAC TAGGCCAATC CCATGAAACT TTCTACAGGC GAAAGTAATT
 P8-5  TCCAGTTGAC TAGGCCAATC C.ATGAAACT TTCTACAGGC GAAAGTAATT
G12-3  TCCAGTTGAC TAGGCCAATC C.ATGAAACT TTCTACAGGC GAAAGTAATT
pmt_B  TCCAGTTGAC TAGGCCAATC C.ATGAAACT TTCTACAGGC GAAAGTAATT

       501                                                550
    B  .......... .......... .......... .......... ..........
 G8-3  GAAAATTCAA TGTAAAATGT ATGCTTTCTT TGCCATTTTG TGCAGTAAAT
 P8-5  GAAAATTCAA TGTAAAATGT ATGCTTTCTT TGCCATTTTG TGCAGTTAAT
G12-3  GAAAATTCAA TGTAAAATGT ATGCTTTCTT TGCCATTTTG TGCAGTTAAT
pmt_B  GAAAATTCAA TGTAAAATGT ATGCTTTCTT TGCCATTTTG TGCAGTTAAT

       551                                                600
    B  .......... .......... .......... .......... ..........
 G8-3  GATTTGGTAC ATTGCATTTT GCAGGAAGCG ATCTCTTGAA GAAGACGACA
 P8-5  GATTTGGTAC ATTGCATTTT GCAGGAAGCG ATCTCTTGAA GAAGACGACA
G12-3  GATTTGGTAC ATTGCATTTT GCAGGAAGCG ATCTCTTGAA GAAGACGACA
pmt_B  GATTTGGTAC ATTGCATTTT GCAGGAAGCG ATCTCTTGAA GAAGACGACA

       601                                                650
    B  .......... .......... .......... .......... ..........
 G8-3  ATGTCGTTTT GAACGAGTAT TCCTCGTCCC AAGAAGACTT AAGTGAACCC
 P8-5  ATGTCGTTTT GAACGAGTAT TCCTCGTCCC AAGAAGACTT AAGTGAACCC
G12-3  ATGTCGTTTT GAACGAGTAT TCCTCGTCCC AAGAAGACTT AAGTGAACCC
pmt_B  ATGTCGTTTT GAACGAGTAT TCCTCGTCCC AAGAAGACTT AAGTGAACCC

       651                                                700
    B  .......... .......... .......... .......... ..........
 G8-3  TGGGAGAAAA CTGTGGGAGA GACAGTCGAA AATCCTAATG CAATTGAATT
 P8-5  TGGGAGAAAA CTGTGGGAGA GACAGTCGAA AATCCTAATG CAATTGAATT
G12-3  TGGGAGAAAA CTGTGGGAGA GACAGTCGAA AATCCTAATG CAATTGAATT
pmt_B  TGGGAGAAAA CTGTGGGAGA GACAGTCGAA AATCCTAATG CAATTGAATT

       701                                                750
    B  .......... .......... .......... .......... ..........
 G8-3  GGCGTACTGT TTAAATTCTG AAGCTGAACT GGAAAATGCA ATCAATACTG
 P8-5  GGCGTACTGT TTAAATTCTG AAGCTGAACT GGAAAATGCA ATCAATACTG
G12-3  GGCGTACTGT TTAAATTCTG AAGCTGAACT GGAAAATGCA ATCAATACTG
pmt_B  GGCGTACTGT TTAAATTCTG AAGCTGAACT GGAAAATGCA ATCAATACTG

       751                                                800
    B  .......... .......... .......... .......... ..........
 G8-3  CAAAAGGGAT CTACTGTGAA CCTTGGTCAA TAAGTAAGAT GTAGTTTGAT
 P8-5  CAAAAGGGAT CTACTGTGAA CCTTGGTCAA TAAGTAAGAT GTAGTTTGAT
G12-3  CAAAAGGGAT CTACTGTGAA CCTTGGTCAA TAAGTAAGAT GTAGTTTGAT
pmt_B  CAAAAGGGAT CTACTGTGAA CCTTGGTCAA TAAGTAAGAT GTAGTTTGAT

       801                                                850
    B  .......... .......... .......... .......... ..........
 G8-3  CAGAATATTT ATGTAAAAGT GCAAACAAAA ATATCTACAG TATTATGGTA
 P8-5  CAAAATATTT ATGTAAAAGT GCAAACAAAA ATATCTACAG TATTATGGTA
G12-3  CAAAATATTT ATGTAAAAGT GCAAACAAAA ATATCTACAG TATTATGGTA
pmt_B  CAAAATATTT ATGTAAAAGT GCAAACAAAA ATATCTACAG TATTATGGTA

       851                                                900
    B  .......... .......... .......... .......... ..........
 G8-3  TTTTTGCAAA AATCCAACTA CTTGGTGCAC TACTTATCGC CGTGTATGAC
 P8-5  TTTTTGCAAA AATCCAACTA CTTGGTGCAC TACTTATCGC CGTGTATGAC
G12-3  TTTTTGCAAA AATCCAACTA CTTGGTGCAC TACTTATCGC CGTGTATGAC
pmt_B  TTTTTGCAAA AATCCAACTA CTTGGTGCAC TACTTATCGC CGTGTATGAC

       901                                                950
    B  .......... .......... .......... .......... ..........
 G8-3  TTATCGATAA ATAAAGTAAA CGTATTAGAC AATGTATCAA ACCCTCCTGA
 P8-5  TTATCGATAA ATAAAGTAAA CGTATTAGAC AATGTATCAA ACCCTCCTGA
G12-3  TTATCGATAA ATAAAGTAAA CGTATTAGAC AATGTATCAA ACCCTCCTGA
pmt_B  TTATCGATAA ATAAAGTAAA CGTATTAGAC AATGTATCAA ACCCTCCTGA

       951                                               1000
    B  .......... .......... .......... .......... ..........
 G8-3  CATTTGCAAT CCTGCAAAAA AATATTTATT TTGCACACGG CACTTTGCAC
 P8-5  CATTTGCAAT CCTGCAAAAA AATATTTATT TTGCACACGG CACTTTGCAC
G12-3  CATTTGCAAT CCTGCAAAAA AATATTTATT TTGCACACGG CGCTTTGCAC
pmt_B  CATTTGCAAT CCTGCAAAAA AATATTTATT TTGCACACGG CACTTTGCAC

       1001                                              1050
    B  .......... .......... .......... .......... ..........
 G8-3  GCTCTTCCTC GACTAATATG TTGATCGAAT AATATCCCTT CAGACAATTT
 P8-5  GCTCTTCCTC GACTAATATG TTGATCGAAT AATATCCCTT CAGACAATTT
G12-3  GCTCTTCCTC GACTAATATG TTGATCGAAT AATATCCCTT CAGACAATTT
pmt_B  GCTCTTCCTC GACTAATATG TTGATCGAAT AATATCCCTT CAGACAATTT

       1051                                              1100
    B  .......... .......... .......... .......... ..........
 G8-3  TATAATCTTA TCTCATCATA TACATGCATG CACACGGCAC TAATATGCAC
 P8-5  TATAATCTTA TCTCATCATA TACATGCATG CACACGGCAC TAATATGCAC
G12-3  TATAATCTTA TCTCATCATA TACATGCATG CACACGGCAC TAATATGCAC
pmt_B  TATAATCTTA TCTCATCATA TACATGCATG CACACGGCAC TAATATGCAC

       1101                                              1150
    B  .......... .......... .......... .......... ..........
 G8-3  ACGGGCCATT TCAGCTGCAC ACGGCTCAAA AATACCAAGT AACATTAAAA
 P8-5  ACGGGCCATT TCAGCTGCAC ACGGCTCAAA AATACCAAGT AACATTAAAA
G12-3  ACGGGCCATT TCAGCTGCAC ACGGCTCAAA AATACCAAGT AACATTAAAA
pmt_B  ACGGGCCATT TCAGCTGCAC ACGGCTCAAA AATACCAAGT AACATTAAAA

       1151                                              1200
    B  .......... .......... .......... .......... ..........
 G8-3  AGAAAAGACA CCCAGATTCG CATTCATAGT ACAGATTGTG TCCAGCATTC
 P8-5  AGAAAAGACA CCCAGATTCG CATTCATAGT ACAGATTGTG TCCAGCATTC
G12-3  AGAGAAGACA CCCAGATTCG CATTCATAGT ACAGATTGTG TCCAGCATTC
pmt_B  AGAAAAGACA CCCAGATTCG CATTCATAGT ACAGATTGTG TCCAGCATTC

       1201                                              1250
    B  ..ACTCTAAA AACTCAAGCA GCCCCAGAAA AAACTGTTTC ATTTCAATCT
 G8-3  TAACTCTAAA AACTCAAGCA GCCCCAGAAA AAACTGTTTC ATTTCAATCT
 P8-5  TAACTCTAAA AACTCAAGCA GCCCCAGAAA AAACTGTTTC ATTTCAATCT
G12-3  TAACTCTAAA AACTCAAGCA GCCCCAGAAA AAACTGTTTC ATTTCAATCT
pmt_B  TAACTCTAAA AACTCAAGCA GCCCCAGAAA AAACTGTTTC ATTTCAATCT

       1251                                              1300
    B  CGCAGTTCTT DAAATTCTCT AACGAAAACC ATGTCGTCAA CTCAAGGTAA
 G8-3  CGCAGTTCTT CAAATTCTCT AACGAAAACC ATGTCGTCAA CTCAAGGTAA
 P8-5  CGCAGTTCTT CAAATTCTCT AACGAAAACC ATGTCGTCAA CTCAAGGTAA
G12-3  CGCAGTTCTT CAAATTCTCT AACGAAAACC ATGTCGTCAA CTCAAGGTAA
pmt_B  CGCAGTTCTT CAAATTCTCT AACGAAAACC ATGTCGTCAA CTCAAGGTAA

       1301                                              1350
    B  CGGTTCTTTT CCATTATTGA AACCTATACA TTAGTTGTAA TTATATTGCT
 G8-3  CGGTTCTTTT CCATTATTGA AACCTATACA TTAGTTGTAA TTATATTGCT
 P8-5  CGGTTCTTTT CCATTATTGA AACCTATACA TTAGTTGTAA TTATATTGCT
G12-3  CGGTTCTTTT CCATTATTGA AACCTATACA TTAGTTGTAA TTATATTGCT
pmt_B  CGGTTCTTTT CCATTATTGA AACCTATACA TTAGTTGTAA TTATATTGCT

       1351                                              1400
    B  AAATAGTTTA CAGATTGATA TAACAAATAA TTAATGTTTC TTAAGGATCC
 G8-3  AAATAGTTTA CAGATTGATA TAACAAATAA TTAATGTTTC TTAAGGATCC
 P8-5  AAATAGTTTA CAGATTGATA TAACAAATAA TTAATGTTTC TTAAGGATCC
G12-3  AAATAGTTTA CAGATTGATT TAACAAATAA TTAATGTTTC TTAAGGATCC
pmt_B  AAATAGTTTA CAGATTGATA TAACAAATAA TTAATGTTTC TTAAGGATCC

       1401                                              1450
    B  GCATCTGATG CCATCAGAAA TTGCTTATGT TGTGGCGAAA ATTGCAAATG
 G8-3  GCATCTGATG CCATCAGAAA TTGCTTATGT TGTGGCGAAA ATTGCAAATG
 P8-5  GCATCTGATG CCATCAGAAA TTGCTTATGT TGTGGCGAAA ATTGCAAATG
G12-3  GCATCTGAAG CCATCAGAAA TTGCTTATGT TGTGGCGAAA ATTGCAAATG
pmt_B  GCATCTGATG CCATCAGAAA TTGCTTATGT TGTGGCGAAA ATTGCAAATG

       1451                                              1500
    B  CGGGGGTGCT GAAGGCAAAT CGCCCACTTG TTGTAAAGAG AAAAAGTGTT
 G8-3  CGGGGGTGCT GAAGGCAAAT CGCCCGCTTG TTGTAAAGAG AAAAAGTGTT
 P8-5  CGGGGGTGCT GAAGGCAAAT CGCCCACTTG TTGTAAAGAG AAAAAGTGTT
G12-3  CGGGGGTGCT GAAGGCAAAT CGCCCACTTG TTGTAAAGAG AAAAAGTGTT
pmt_B  CGGGGGTGCT GAAGGCAAAT CGCCCACTTG TTGTAAAGAG AAAAAGTGTT

       1501                                              1550
    B  GTGGAGGAGG AGCAACTCAA ACTGCATCTT GTTGCACTTG CTGTGGTCCA
 G8-3  GTGGAGGAGG AGCAACTCAA ACTGCATCTT GTTGCACTTG CTGTGGTCCA
 P8-5  GTGGAGGAGG AGCAACTCAA ACTGCATCTT GTTGCACTTG CTGTG.....
G12-3  GTGGAGGAGG AGCAACTCAA ACTGCATCTT GTTGCACTTG CTGTGGTCCA
pmt_B  GTGGAGGAGG AGCAACTCAA ACTGCATCTT GTTGCACTTG CTGTGGTCCA

       1551            1566
    B  GATTGTGTCT GCAAGG
 G8-3  GATTGTGTCT GCAAGG
 P8-5  .......... ......
G12-3  GATTGTGTCT GCAAGG
pmt_B  GATTGTGTCT GCAAGG
