# Supplementary material for: Recombinational micro-evolution of functionally different metallothionein promoter alleles from Orchesella cincta
Source: BMC Evol Biol. 2007 Jun 11;7:88. doi: 10.1186/1471-2148-7-88 (PMC1913499; doi:10.1186/1471-2148-7-88)
Supplement: Additional file 5 — Alignment per allele. These alignments show the variation between the clones from which the consensus sequence for every allele was extracted. [file 1471-2148-7-88-S5.msf]

PileUp

   MSF: 1553   Type: N   Check: 5370   ..

 Name: D4-5 	Len: 1553	Check: 2171	Weight: 0
 Name: G2-3 	Len: 1553	Check: 138	Weight: 0
 Name: G8-2 	Len: 1553	Check: 935	Weight: 0
 Name: H1-1 	Len: 1553	Check: 1191	Weight: 0
 Name: H1-4 	Len: 1553	Check: 0	Weight: 0
 Name: pmt_C-2 	Len: 1553	Check: 935	Weight: 0

//

         1                                                   50
   D4-5  GGCATTCTAG TTTGAGTCAG TCTACCGGTA TTCGGATAAT GGAAAGATGA
   G2-3  GGCATTCTAG TTTGAGTCAG TCTACCGGTA TTCGGATAAT GGAAAGATGA
   G8-2  GGCATTCTAG TTTGAGTCAG TCTACCGGTA TTCGGATAAT GGAAAGATGA
   H1-1  GGCATTCTAG TTTGAGTCAG TCTACCGGTA TTCGGATAAT GGAAAGATGA
   H1-4  GGCATTCTAG TTTGAGTCAG TCTACCGGTA TTCGGATAAT GGAAAGATGA
pmt_C-2  GGCATTCTAG TTTGAGTCAG TCTACCGGTA TTCGGATAAT GGAAAGATGA

         51                                                 100
   D4-5  GAGATCAATC GTACGAGCCA AACGAGAAGA CTTTCAAATG GGGAGAATAC
   G2-3  GAGATCAATC GTACGAGCCA AACGAGAAGA CTTTCAAATG GGGAGAATAC
   G8-2  GAGATCAATC GTACGAGCCA AACGAGAAGA CTTTCAAATG GGGAGAATAC
   H1-1  GAGATCAATC GTACGAGCCA AACGAGAAGA CTTTCAAATG GGGAGAATAC
   H1-4  GAGATCAATC GTACGAGCCA AACGAGAAGA CTTTCAAATG GGGAGAATAC
pmt_C-2  GAGATCAATC GTACGAGCCA AACGAGAAGA CTTTCAAATG GGGAGAATAC

         101                                                150
   D4-5  GATATTGTGA TTGATGCAGC GTGGAGCGTA GTTGACATTG TTCATGGTGG
   G2-3  GATATTGTGA TTGATGCAGC GTGGAGCGTA GTTGACATTG TTCATGGTGG
   G8-2  GATATTGTGA TTGATGCAGC GTGGAGCGTA GTTGACATTG TTCATGGTGG
   H1-1  GATATTGTGA TTGATGCAGC GTGGAGCGTA GTTGACATTG TTCATGGTGG
   H1-4  GATATTGTGA TTGATGCAGC GTGGAGCGTA GTTGACATTG TTCATGGTGG
pmt_C-2  GATATTGTGA TTGATGCAGC GTGGAGCGTA GTTGACATTG TTCATGGTGG

         151                                                200
   D4-5  CTGCTTCGAG TCTTTTAGCA AGAATCTTAA TCTACACCAC AAATTCCAGG
   G2-3  CTGCTTCGAG TCTTTTAGCA AGAATCTTAA TCTACACCAC AAATTCCAGG
   G8-2  CTGCTTCGAG TCTTTTAGCA AGAATCTTAA TCTACACCAC AAATTCCAGG
   H1-1  CTGCTTCGAG TCTTTTAGCA AGAATCTTAA TCTACACCAC AAATTCCAGG
   H1-4  CTGCTTCGAG TCTTTTAGCA AGAATCTTAA TCTACACCAC AAATTCCAGG
pmt_C-2  CTGCTTCGAG TCTTTTAGCA AGAATCTTAA TCTACACCAC AAATTCCAGG

         201                                                250
   D4-5  TTGCTCTAGA GCAACTATTT CATGCCGCTT TGTACCTGCG ATGGTAATAG
   G2-3  TTGCTCTAGA GCAACTATTT CATGCCGCTT TGTACCTGCG ATGGTAATAG
   G8-2  TTGCTCTAGA GCAACTATTT CATGCCGCTT TGTACCTGCG ATGGTAATAG
   H1-1  TTGCTCTAGA GCAACTATTT CATGCCGCTT TGTACCTGCG ATGGTAATAG
   H1-4  TTGCTCTAGA GCAACTATTT CATGCCGCTT TGTACCTGCG ATGGTAATAG
pmt_C-2  TTGCTCTAGA GCAACTATTT CATGCCGCTT TGTACCTGCG ATGGTAATAG

         251                                                300
   D4-5  AATTATATTA CTTTTAACAA AACGGGCCGG CGTAAGCATT ACTACTAATC
   G2-3  AATTATATTA CTTTTAACAA AACGGGCCGG CGTAAGCATT ACTACTAATC
   G8-2  AATTATATTA CTTTTAACAA AACGGGCCGG CGTAAGCATT ACTACTAATC
   H1-1  AATTATATTA CTTTTAACAA AACGGGCCGG CGTAAGCATT ACTACTAATC
   H1-4  AATTATATTA CTTTTAACAA AACGGGCCGG CGTAAGCATT ACTACTAATC
pmt_C-2  AATTATATTA CTTTTAACAA AACGGGCCGG CGTAAGCATT ACTACTAATC

         301                                                350
   D4-5  TAATTTGTTA TCCATTTCTC TCTAGGGAAA ATCCTACAAA ACTTGCAGAT
   G2-3  TAATTTGTTA TCCATTTCTC TCTAGGGAAA ATCCTACAAA ACTTGCAGAT
   G8-2  TAATTTGTTA TCCATTTCTC TCTAGGGAAA ATCCTACAAA ACTTGCAGAT
   H1-1  TAATTTGTTA TCCATTTCTC TCTAGGGAAA ATCCTACAAA ACTTGCAGAT
   H1-4  TAATTTGTTA TCCATTTCTC TCTAGGGAAA ATCCTACAAA ACTTGCAGAT
pmt_C-2  TAATTTGTTA TCCATTTCTC TCTAGGGAAA ATCCTACAAA ACTTGCAGAT

         351                                                400
   D4-5  AATAGTTTTT ATGATAGTAT TTTCATGACG AAAGTTAATG ATACAATGAA
   G2-3  AATAGTTTTT ATGATAGTAT TTTCATGACG AAAGTTAATG ATACAATGAA
   G8-2  AATAGTTTTT ATGATAGTAT TTTCATGACG AAAGTTAATG ATACAATGAA
   H1-1  AATAGTTTTT ATGATAGTAT TTTCATGACG AAAGTTAATG ATACAATGAA
   H1-4  AATAGTTTTT ATGATAGTAT TTTCATGACG AAAGTTAATG ATACAATGAA
pmt_C-2  AATAGTTTTT ATGATAGTAT TTTCATGACG AAAGTTAATG ATACAATGAA

         401                                                450
   D4-5  AGTCATGGAT GGGTGCGCCC GCTACTTGTA CTTGTACACG CCGTATAAAA
   G2-3  AGTCATGGAT GGGTGCGCCC GCTACTTGTA CTTGTACACG CCGTATAAAA
   G8-2  AGTCATGGAT GGGTGCGCCC GCTACTTGTA CTTGTACACG CCGTATAAAA
   H1-1  AGTCATGGAT GGGTGCGCCC GCTACTTGTA CTTGTACACG CCGTATAAAA
   H1-4  AGTCATGGAT GGGTGCGCCC GCTACTTGTA CTTGTACACG CCGTATAAAA
pmt_C-2  AGTCATGGAT GGGTGCGCCC GCTACTTGTA CTTGTACACG CCGTATAAAA

         451                                                500
   D4-5  TCCAGTTGAC TAGGCCAATC CATGAAACTT TCTACAGGCG AAAGTAAATG
   G2-3  TCCAGTTGAC TAGGCCAATC CATGAAACTT TCTACAGGCG AAAGTAAATG
   G8-2  TCCAGTTGAC TAGGCCAATC CATGAAACTT TCTACAGGCG AAAGTAAATG
   H1-1  TCCAGTTGAC TAGGCCAATC CATGAAACTT TCTACAGGCG AAAGTAAATG
   H1-4  TCCAGTTGAC TAGGCCAATC CATGAAACTT TCTACAGGCG AAAGTAAATG
pmt_C-2  TCCAGTTGAC TAGGCCAATC CATGAAACTT TCTACAGGCG AAAGTAAATG

         501                                                550
   D4-5  GAAATTCAAT GTAAAATGTA TGCTTTCTTT GCCATTTTGT GCAGTTAATG
   G2-3  GAAATTCAAT GTAAAATGTA TGCTTTCTTT GCCATTTTGT GCAGTTAATG
   G8-2  GAAATTCAAT GTAAAATGTA TGCTTTCTTT GCCATTTTGT GCAGTTAATG
   H1-1  GAAATTCAAT GTAAAATGTA TGCTTTCTTT GCCATTTTGT GCAGTTAATG
   H1-4  GAAATTCAAT GTAAAATGTA TGCTTTCTTT GCCATTTTGT GCAGTTAATG
pmt_C-2  GAAATTCAAT GTAAAATGTA TGCTTTCTTT GCCATTTTGT GCAGTTAATG

         551                                                600
   D4-5  AATTGGTACA TTGCATTATC CAGGAAGCGA TCTCTTGAAG AAGACAATGA
   G2-3  AATTGGTACA TTGCATTATC CAGGAAGCGA TCTCTTGAAG AAGACAATGA
   G8-2  AATTGGTACA TTGCATTATC CAGGAAGCGA TCTCTTGAAG AAGACAATGA
   H1-1  AATTGGTACA TTGCATTATC CAGGAAGCGA TCTCTTGAAG AAGACAATGA
   H1-4  AATTGGTACA TTGCATTATC CAGGAAGCGA TCTCTTGAAG AAGACAATGA
pmt_C-2  AATTGGTACA TTGCATTATC CAGGAAGCGA TCTCTTGAAG AAGACAATGA

         601                                                650
   D4-5  TGTCGTTGTG AACGAATATT CGGCGTCGTC CCAAGAAGAC TTTGTTGAAC
   G2-3  TGTCGTTGTG AACGAATATT CGGCGTCGTC CCAAGAAGAC TTTGTTGAAC
   G8-2  TGTCGTTGTG AACGAATATT CGGCGTCGTC CCAAGAAGAC TTTGTTGAAC
   H1-1  TGTCGTTGTG AACGAATATT CGGCGTCGTC CCAAGAAGAC TTTGTTGAAC
   H1-4  TGTCGTTGTG AACGAATATT CGGCGTCGTC CCAAGAAGAC TTTGTTGAAC
pmt_C-2  TGTCGTTGTG AACGAATATT CGGCGTCGTC CCAAGAAGAC TTTGTTGAAC

         651                                                700
   D4-5  CCTGGGAGAA AACTGCGGAA GAGACGGACG AAAATCCTAA TGCAGTTGAA
   G2-3  CCTGGGAGAA AACTGCGGAA GAGACGGACG AAAATCCTAA TGCAGTTGAA
   G8-2  CCTGGGAGAA AACTGCGGAA GAGACGGACG AAAATCCTAA TGCAGTTGAA
   H1-1  CCTGGGAGAA AACTGCGGAA GAGACGGACG AAAATCCTAA TGCAGTTGAA
   H1-4  CCTGGGAGAA AACTGCGGAA GAGACGGACG AAAATCCTAA TGCAGTTGAA
pmt_C-2  CCTGGGAGAA AACTGCGGAA GAGACGGACG AAAATCCTAA TGCAGTTGAA

         701                                                750
   D4-5  TTAGCATACT GTTTGAACTC TGAAGCTGAA CTTGAAAATG CAATCAATAC
   G2-3  TTAGCATACT GTTTGAACTC TGAAGCTGAA CTTGAAAATG CAATCAATAC
   G8-2  TTAGCATACT GTTTGAACTC TGAAGCTGAA CTTGAAAATG CAATCAATAC
   H1-1  TTAGCATACT GTTTGAACTC TGAAGCTGAA CTTGAAAATG CAATCAATAC
   H1-4  TTAGCATACT GTTTGAACTC TGAAGCTGAA CTTGAAAATG CAATCAATAC
pmt_C-2  TTAGCATACT GTTTGAACTC TGAAGCTGAA CTTGAAAATG CAATCAATAC

         751                                                800
   D4-5  TGCGAAAGGG ATCTACTGTA AACCTTGGTC AATAAATGAA ATGTAGTTTG
   G2-3  TGCGAAAGGG ATCTACTGTA AACCTTGGTC AATAAATGAA ATGTAGTTTG
   G8-2  TGCGAAAGGG ATCTACTGTA AACCTTGGTC AATAAATGAA ATGTAGTTTG
   H1-1  TGCGAAAGGG ATCTACTGTA AACCTTGGTC AATAAATGAA ATGTAGTTTG
   H1-4  TGCGAAAGGG ATCTACTGTA AACCTTGGTC AATAAATGAA ATGTAGTTTG
pmt_C-2  TGCGAAAGGG ATCTACTGTA AACCTTGGTC AATAAATGAA ATGTAGTTTG

         801                                                850
   D4-5  ATCATAATAT TTATTCAAAA GTGTAAACAA AAATATCTGT GGTGTTTTCG
   G2-3  ATCATAATAT TTATTCAAAA GTGTAAACAA AAATATCTGT GGTGTTCTCG
   G8-2  ATCATAATAT TTATTCAAAA GTGTAAACAA AAATATCTGT GGTGTTTTCG
   H1-1  ATCATAATAT TTATTCAAAA GTGTAAACAA AAATATCTGT GGTGTTTTCG
   H1-4  ATCATAATAT TTATTCAAAA GTGTAAACAA AAATATCTGT GGTGTTTTCG
pmt_C-2  ATCATAATAT TTATTCAAAA GTGTAAACAA AAATATCTGT GGTGTTTTCG

         851                                                900
   D4-5  CAAAATCCAA TTCCGTGATG CACTACTTAT CGCTGTGTAT GACTTGTCGA
   G2-3  CAAAATCCAA TTCCGTGATG CACTACTTAT CGCTGTGTAT GACTTGTCGA
   G8-2  CAAAATCCAA TTCCGTGATG CACTACTTAT CGCTGTGTAT GACTTGTCGA
   H1-1  CAAAATCCAA TTCCGTGATG CACTACTTAT CGCTGTGTAT GACTTGTCGA
   H1-4  CAAAATCCAA TTCCGTGATG CACTACTTAT CGCTGTGTAT GACTTGTCGA
pmt_C-2  CAAAATCCAA TTCCGTGATG CACTACTTAT CGCTGTGTAT GACTTGTCGA

         901                                                950
   D4-5  TAAATAAAGT AAACGTATTA GACAATGTAT CAAAACTTTC CTGACATTTG
   G2-3  TAAATAAAGT AAACGTATTA GACAATGTAT CAAAACTT.C CTGACATTTG
   G8-2  TAAATAAAGT AAACGTATTA GACAATGTAT CAAAACTT.C CTGACATTTG
   H1-1  TAAATAAAGT AAACGTATTA GACAATGTAT CAAAACTT.C CTGACATTTG
   H1-4  TAAATAAAGT AAACGTATTA GACAATGTAT CAAAACTT.C CTGACATTTG
pmt_C-2  TAAATAAAGT AAACGTATTA GACAATGTAT CAAAACTT.C CTGACATTTG

         951                                               1000
   D4-5  CAATCTTGCA AAAAATATTT ATTTTGCACA CGGCGCTTTA CACGCTCTTC
   G2-3  CAATCTTGCA AAAAATATTT ATTTTGCACA CGGCACTTTA CACGCTCTTC
   G8-2  CAATCTTGCA AAAAATATTT ATTTTGCACA CGGCACTTTA CACGCTCTTC
   H1-1  CAATCTTGCA AAAAATATTT ATTTTGCACA CGGCACTTTA CACGCTCTTC
   H1-4  CAATCTTGCA AAAAATATTT ATTTTGCACA CGGCACTTTA CACGCTCTTC
pmt_C-2  CAATCTTGCA AAAAATATTT ATTTTGCACA CGGCACTTTA CACGCTCTTC

         1001                                              1050
   D4-5  CCCCGACTAT TATTTTTATC TAATAATATC CCTTCAGACA ATTTTATAAT
   G2-3  CCCCGACTAT TATTTTTATC TAATAATATC CCTTCAGACA ATTTTATAAT
   G8-2  CCCCGACTAT TATTTTTATC TAATAATATC CCTTCAGACA ATTTTATAAT
   H1-1  CCCCGACTAT TATTTTTATC TAATAATATC CCTTCAGACA ATTTTATAAT
   H1-4  CCCCGACTAT TATTTTTATC TAATAATATC CCTTCAGACA ATTTTATAAT
pmt_C-2  CCCCGACTAT TATTTTTATC TAATAATATC CCTTCAGACA ATTTTATAAT

         1051                                              1100
   D4-5  CTTATCTCCT CATATACATG CATGCACACG GCACTAATAC AGGATTGATT
   G2-3  CTTATCTCCT CATATACATG CATGCACACG GCACTAATAC AGGATTGATT
   G8-2  CTTATCTCCT CATATACATG CATGCACACG GCACTAATAC AGGATTGATT
   H1-1  CTTATCTCCT CATATACATG CATGCACACG GCACTAATAC AGGATTGATT
   H1-4  CTTATCTCCT CATATACATG CATGCACACG GCACTAATAC AGGATTGATT
pmt_C-2  CTTATCTCCT CATATACATG CATGCACACG GCACTAATAC AGGATTGATT

         1101                                              1150
   D4-5  AATTTATATG CACACGGGAC GGCTCAAAAA TGCCAAGTGA CATTAAAAAG
   G2-3  AATTTATATG CACACGGGAC GGCTCAAAAA TGCCAAGTGA CATTAAAAAG
   G8-2  AATTTATATG CACACGGGAC GGCTCAAAAA TGCCAAGTGA CATTAAAAAG
   H1-1  AATTTATATG CACACGGGAC GGCTCAAAAA TGCCAAGTGA CATTAAAAAG
   H1-4  AATTTATATG CACACGGGAC GGCTCAAAAA TGCCAAGCGA CATTAAAAAG
pmt_C-2  AATTTATATG CACACGGGAC GGCTCAAAAA TGCCAAGTGA CATTAAAAAG

         1151                                              1200
   D4-5  GAAAGACATC CAGATTCGCA TTCATAGTTC AGATTGTGTC CAGCATTCTT
   G2-3  GAAAGACATC CAGATTCGCA TTCATAGTTC AGATTGTGTC CAGCATTCTT
   G8-2  GAAAGACATC CAGATTCGCA TTCATAGTTC AGATTGTGTC CAGCATTCTT
   H1-1  GAAAGACATC CAGATTCGCA TTCATAGTTC AGATTGTGTC CAGCATTCTT
   H1-4  GAAAGACATC CAGATTCGCA TTCATAGTTC AGATTGTGTC CAGCATTCTT
pmt_C-2  GAAAGACATC CAGATTCGCA TTCATAGTTC AGATTGTGTC CAGCATTCTT

         1201                                              1250
   D4-5  ACTCTAAAAA CTCAAGCAAC CCAGAAAAAC TATTTCATTT CAATCTCGCA
   G2-3  ACTCTAAAAA CTCAAGCAAC CCAGAAAAAC TATTTCATTT CAATCTCGCA
   G8-2  ACTCTAAAAA CTCAAGCAAC CCAGAAAAAC TATTTCATTT CAATCTCGCA
   H1-1  ACTCTAAAAA CTCAAGCAAC CCAGAAAAAC TATTTCATTT CAATCTCGCA
   H1-4  ACTCTAAAAA CTCAAGCAAC CCAGAAAAAC TATTTCATTT CAATCTCGCA
pmt_C-2  ACTCTAAAAA CTCAAGCAAC CCAGAAAAAC TATTTCATTT CAATCTCGCA

         1251                                              1300
   D4-5  GTTTTTTCAA ATTCTATAAC GAAAACCATG TCGTCAACTC AAGGTACCGG
   G2-3  GTTTTTTCAA ATTCTATAAC GAAAACCATG TCGTCAACTC AAGGTACCGG
   G8-2  GTTTTTTCAA ATTCTATAAC GAAAACCATG TCGTCAACTC AAGGTACCGG
   H1-1  GTTTTTTCAA ATTCTATAAC GTAAACCATG TCGTCAACTC AAGGTAACGG
   H1-4  GTTTTTTCAA ATTCTATAAC GAAAACCATG TCGTCAACTC AAGGTACCGG
pmt_C-2  GTTTTTTCAA ATTCTATAAC GAAAACCATG TCGTCAACTC AAGGTACCGG

         1301                                              1350
   D4-5  TTCTTTTCCA TTATTGAAAC TTGTAAATTA GTTATAATTA TATCGCTAAA
   G2-3  TTCTTTTCCA TTATTGGAAC TTGTAAATTA GTTATAATTA TATCGCTAAA
   G8-2  TTCTTTTCCA TTATTGAAAC TTGTAAATTA GTTATAATTA TATCGCTAAA
   H1-1  TTCTTTTCCA TTATTGAAAC TTGTAAATTA GTTATAATTA TATCGCTAAA
   H1-4  TTCTTTTCCA TTATTGAAAC TTGTAAATTA GTTATAATTA TATCGCTAAA
pmt_C-2  TTCTTTTCCA TTATTGAAAC TTGTAAATTA GTTATAATTA TATCGCTAAA

         1351                                              1400
   D4-5  TAGGTTGATT TAATAAATAA TTAATGTTTC TTAAGGATCT GCATCTGAAG
   G2-3  TAGGTTGATT TAATAAATAA TTAATGTTTC TTAAGGATCT GCATCTGAAG
   G8-2  TAGGTTGATT TAATAAATAA TTAATGTTTC TTAAGGATCT GCATCTGAAG
   H1-1  TAGGTTGATT TAATAAATAA TTAATGTTTC TTAAGGATCT GCATCTGAAG
   H1-4  TAGGTTGATT TAATAAATAA TTAATGTTTC TTAAGGATCT GCATCTGAAG
pmt_C-2  TAGGTTGATT TAATAAATAA TTAATGTTTC TTAAGGATCT GCATCTGAAG

         1401                                              1450
   D4-5  CCATCAGAAA TTGCTTATGT TGTGGCGAAA ACTGCAAATG CGGGGGTGCT
   G2-3  CCATCAGAAA TTGCTTATGT TGTGGCGAAA ACTGCAAATG CGGGGGTGCT
   G8-2  CCATCAGAAA TTGCTTATGT TGTGGCGAAA ACTGCAAATG CGGGGGTGCT
   H1-1  CCATCAGAAA TTGCTTATGT TGTGGCGAAA ACTGCAAATG CGGGGGTGCT
   H1-4  CCATCAGAAA TTGCTTATGT TGTGGCGAAA ACTGCAAATG CGGGGGTGCT
pmt_C-2  CCATCAGAAA TTGCTTATGT TGTGGCGAAA ACTGCAAATG CGGGGGTGCT

         1451                                              1500
   D4-5  GAAGGCAAAT CGCCCACTTG TTGTAAAGAG AAAAAGTGTT GTGGAGGAGC
   G2-3  GAAGGCAAAT CGCCCACTTG TTGTAAAGAG AAAAAGTGTT GTGGAGGAGC
   G8-2  GAAGGCAAAT CGCCCACTTG TTGTAAAGAG AAAAAGTGTT GTGGAGGAGC
   H1-1  GAAGGCAAAT CGCCCACTTG TTGTAAAGAG AAAAAGTGTT GTGGAGGAGC
   H1-4  GAAGGCAAAT CGCCCACTTG TTGTAAAGAG AAAAAGTGTT GTGGAGGAGC
pmt_C-2  GAAGGCAAAT CGCCCACTTG TTGTAAAGAG AAAAAGTGTT GTGGAGGAGC

         1501                                              1550
   D4-5  GACTCAAACT GCATCTTGTT GCACTTGCTG TGGTCCAGAT TGTGTCTGCA
   G2-3  AACTCAAACT GCATCTTGTT GCACTTGCTG TGGTCCAGAT TGTGTCTGCA
   G8-2  AACTCAAACT GCATCTTGTT GCACTTGCTG TGGTCCAGAT TGTGTCTGCA
   H1-1  AACTCAAACT GCATCTTGTT GCACTTGCTG TGGTCCAGAT TGTGTCTGCA
   H1-4  AACTCAAACT GCATCTTGTT GCACTTGCTG TGGTCCAGAT TGTGTCTGCA
pmt_C-2  AACTCAAACT GCATCTTGTT GCACTTGCTG TGGTCCAGAT TGTGTCTGCA

         1551
   D4-5  AGG
   G2-3  AGG
   G8-2  AGG
   H1-1  AGG
   H1-4  AGG
pmt_C-2  AGG
