# Supplementary material for: Recombinational micro-evolution of functionally different metallothionein promoter alleles from Orchesella cincta
Source: BMC Evol Biol. 2007 Jun 11;7:88. doi: 10.1186/1471-2148-7-88 (PMC1913499; doi:10.1186/1471-2148-7-88)
Supplement: Additional file 6 — Alignment per allele. These alignments show the variation between the clones from which the consensus sequence for every allele was extracted. [file 1471-2148-7-88-S6.msf]

PileUp

   MSF: 1585   Type: N   Check: 7401   ..

 Name: A2-1 	Len: 1585	Check: 3330	Weight: 0
 Name: P50-2 	Len: 1585	Check: 2854	Weight: 0
 Name: P50-7 	Len: 1585	Check: 3330	Weight: 0
 Name: P62-5 	Len: 1585	Check: 999	Weight: 0
 Name: pmtSTOLC5-1 	Len: 1585	Check: 3558	Weight: 0
 Name: pmt_D-1 	Len: 1585	Check: 3330	Weight: 0

//

             1                                                   50
       A2-1  GGCATTCTAG TTTGAGTCAG TCTACCGGTA TTCGGATAAT GGAAAGATGA
      P50-2  GGCATTCTAG TTTGAGTCAG TCTACCGGTA TTCGGATAAT GGAAAGATGA
      P50-7  GGCATTCTAG TTTGAGTCAG TCTACCGGTA TTCGGATAAT GGAAAGATGA
      P62-5  GGCATTCTAG TTTGAGTCAG TCTACCGGTA TTCGGATAAT GGAAAGATGA
pmtSTOLC5-1  GGCATTCTAG TTTGAGTCAG TCTACCGGTA TTCGGATAAT GGAAAGATGA
    pmt_D-1  GGCATTCTAG TTTGAGTCAG TCTACCGGTA TTCGGATAAT GGAAAGATGA

             51                                                 100
       A2-1  GAGATCAATC GTACGAGCCA AACGAGAAAA CTTTCAAATG GGGAGAATAC
      P50-2  GAGATCAATC GTACGAGCCA AACGAGAAAA CTTTCAAATG GGGAGAATAC
      P50-7  GAGATCAATC GTACGAGCCA AACGAGAAAA CTTTCAAATG GGGAGAATAC
      P62-5  GAGATCAATC GTACGAGCCA AACGAGAAAA CTTTCAAATG GGGAGAATAC
pmtSTOLC5-1  GAGATCAATC GTACGAGCCA AACGAGAAAA CTTTCAAATG GGGAGAATAC
    pmt_D-1  GAGATCAATC GTACGAGCCA AACGAGAAAA CTTTCAAATG GGGAGAATAC

             101                                                150
       A2-1  GATATTGTGA TTGATGCAGC GTGGAGCGTA GTTGACATTG TTCATGGTGG
      P50-2  GATATTGTGA TTGATGCAGC GTGGAGCGTA GTTGACATTG TTCATGGTGG
      P50-7  GATATTGTGA TTGATGCAGC GTGGAGCGTA GTTGACATTG TTCATGGTGG
      P62-5  GATATTGTGA TTGATGCAGC GTGGAGCGTA GTTGACATTG TTCATGGTGG
pmtSTOLC5-1  GATATTGTGA TTGATGCAGC GTGGAGCGTA GTTGACATTG TTCATGGTGG
    pmt_D-1  GATATTGTGA TTGATGCAGC GTGGAGCGTA GTTGACATTG TTCATGGTGG

             151                                                200
       A2-1  CTGCTTCGAG TCTTTTAGCA AGAATCTTAA TCTACATCAC AAATTCCAGG
      P50-2  CTGCTTCGAG TCTTTTAGCA AGAATCTTAA TCTACATCAC AAATTCCAGG
      P50-7  CTGCTTCGAG TCTTTTAGCA AGAATCTTAA TCTACATCAC AAATTCCAGG
      P62-5  CTGCTTCGAG TCTTTTAGCA AGAATCTTAA TCTACATCAC AAATTCCAGG
pmtSTOLC5-1  CTGCTTCGAG TCTTTTAGCA AGAATCTTAA TCTACATCAC AAATTCCAGG
    pmt_D-1  CTGCTTCGAG TCTTTTAGCA AGAATCTTAA TCTACATCAC AAATTCCAGG

             201                                                250
       A2-1  TTGCGCTGGA GCAACTGTTT CATGCCGCTT TGTACCTGCG ATGGTAATAG
      P50-2  TTGCGCTGGA GCAACTGTTT CATGCCGCTT TGTACCTGCG ATGGTAATAG
      P50-7  TTGCGCTGGA GCAACTGTTT CATGCCGCTT TGTACCTGCG ATGGTAATAG
      P62-5  TTGCGCTGGA GCAACTGTTT CATGCCGCTT TGTACCTGCG ATGGTAATAG
pmtSTOLC5-1  TTGCGCTGGA GCAACTGTTT CATGCCGCTT TGTACCTGCG ATGGTAATAG
    pmt_D-1  TTGCGCTGGA GCAACTGTTT CATGCCGCTT TGTACCTGCG ATGGTAATAG

             251                                                300
       A2-1  AAGTATATTA TTTTTAACAA AACGGGCCGA CGTAAGCATT ACTACTAATC
      P50-2  AAGTATATTA TTTTTAACAA AACGGGCCGA CGTAAGCATT ACTACTAATC
      P50-7  AAGTATATTA TTTTTAACAA AACGGGCCGA CGTAAGCATT ACTACTAATC
      P62-5  AAGTATATTA TTTTTAACAA AACGGGCCGA CGTAAGCATT ACTACTAATC
pmtSTOLC5-1  AAGTATATTA TTTTTAACAA AACGGGCCGA CGTAAGCATT ACTACTAATC
    pmt_D-1  AAGTATATTA TTTTTAACAA AACGGGCCGA CGTAAGCATT ACTACTAATC

             301                                                350
       A2-1  TAATTTCTTA TCCATTTCTC TCTAGGGAAA ATCCTACAAA ACTTGCAGAT
      P50-2  TAATTTCTTA TCCATTTCTC TCTAGGGAAA ATCCTACAAA ACTTGCAGAT
      P50-7  TAATTTCTTA TCCATTTCTC TCTAGGGAAA ATCCTACAAA ACTTGCAGAT
      P62-5  TAATTTCTTA TCCATCTCTC TCTAGGGAAA ATCCTACAAA ACTTGCAGAT
pmtSTOLC5-1  TAATTTCTTA TCCATTTCTC TCTAGGGAAA ATCCTACAAA ACTTGCAGAT
    pmt_D-1  TAATTTCTTA TCCATTTCTC TCTAGGGAAA ATCCTACAAA ACTTGCAGAT

             351                                                400
       A2-1  AATAGTTTTT ATGATAGTAT TTTCATGACG AAAGTTAATG ATACAATGAA
      P50-2  AATAGTTTTT ATGATAGTAT TTTCATGACG AAAGTTAATG ATACAATGAA
      P50-7  AATAGTTTTT ATGATAGTAT TTTCATGACG AAAGTTAATG ATACAATGAA
      P62-5  AATAGTTTTT ATGATAGTAT TTTCATGACG AAAGTTAATG ATACAATGAA
pmtSTOLC5-1  AATAGTTTTT ATGATAGTAT TTTCATGACG AAAGTTAATG ATACAATGAA
    pmt_D-1  AATAGTTTTT ATGATAGTAT TTTCATGACG AAAGTTAATG ATACAATGAA

             401                                                450
       A2-1  AGTCATGGAT GGGTGCGCCC GCTACTTGTA CTTGTACACG CCGTATAAAA
      P50-2  AGTCATGGAT GGGTGCGCCC GCTACTTGTA CTTGTACACG CCGTATAAAA
      P50-7  AGTCATGGAT GGGTGCGCCC GCTACTTGTA CTTGTACACG CCGTATAAAA
      P62-5  AGTCATGGAT GGGTGCGCCC GCTACTTGTA CTTGTACACG CCGTATAAAA
pmtSTOLC5-1  AGTCATGGAT GGGTGCGCCC GCTACTTGTA CTTGTACACG CCGTATAAAA
    pmt_D-1  AGTCATGGAT GGGTGCGCCC GCTACTTGTA CTTGTACACG CCGTATAAAA

             451                                                500
       A2-1  TCCAGTTGAC TAGGCCAATC CATGAAACTT TCTACAGGCG AAAGTAATTG
      P50-2  TCCAGTTGAC TAGGCCAATC CATGAAACTT TCTACAGGCG AAAGTAATTG
      P50-7  TCCAGTTGAC TAGGCCAATC CATGAAACTT TCTACAGGCG AAAGTAATTG
      P62-5  TCCAGTTGAC TAGGCCAATC CATGAAACTT TCTACAGGCG AAAGTAATTG
pmtSTOLC5-1  TCCAGTTGAC TAGGCCAATC CATGAAACTT TCTACAGGCG AAAGTAATTG
    pmt_D-1  TCCAGTTGAC TAGGCCAATC CATGAAACTT TCTACAGGCG AAAGTAATTG

             501                                                550
       A2-1  AAAATTCAAT GTAAAATGTA GGCTTTCTTT GCCATTTTGT GCAGTTAATG
      P50-2  AAAATTCAAT GTAAAATGTA GGCTTTCTTT GCCATTTTGT GCAGTTAATG
      P50-7  AAAATTCAAT GTAAAATGTA GGCTTTCTTT GCCATTTTGT GCAGTTAATG
      P62-5  AAAATTCAAT GTAAAATGTA GGCTTTCTTT GCCATTTTGT GCAGTTAATG
pmtSTOLC5-1  AAAATTCAAT GTAAAATGTA GGCTTTCTTT GCCATTTTGT GCAGTTAATG
    pmt_D-1  AAAATTCAAT GTAAAATGTA GGCTTTCTTT GCCATTTTGT GCAGTTAATG

             551                                                600
       A2-1  ATTTGGTACA TTGCATTTTG CAGGAAGCGA TCTCTTGAAG AAGACGATGA
      P50-2  ATTTGGTACA TTGCATTTTG CAGGAAGCGA TCTCTTGAAG AAGACGATGA
      P50-7  ATTTGGTACA TTGCATTTTG CAGGAAGCGA TCTCTTGAAG AAGACGATGA
      P62-5  ATTTGGTACA TTGCATTT.G CAGGAAGCGA TCTCTTGAAG AAGACGATGA
pmtSTOLC5-1  ATTTGGTACA TTGCATTTTG CAGGAAGCGA TCTCTTGAAG AAGACGATGA
    pmt_D-1  ATTTGGTACA TTGCATTTTG CAGGAAGCGA TCTCTTGAAG AAGACGATGA

             601                                                650
       A2-1  TATCGTTGTG AACGAATATG CGGCGTCGTC CCAAGAAGAT TTTAGTGAAC
      P50-2  TATCGTTGTG AACGAATATG CGGCGTCGTC CCAAGAAGAT TTTAGTGAAC
      P50-7  TATCGTTGTG AACGAATATG CGGCGTCGTC CCAAGAAGAT TTTAGTGAAC
      P62-5  TATCGTTGTG AACGAATATG CGGCGTCGTC CCAAGAAGAT TTTAGTGAAC
pmtSTOLC5-1  TATCGTTGTG AACGAATATG CGGCGTCGTC CCAAGAAGAT TTTAGTGAAC
    pmt_D-1  TATCGTTGTG AACGAATATG CGGCGTCGTC CCAAGAAGAT TTTAGTGAAC

             651                                                700
       A2-1  CCTGGGAGAA AACTGTGGGA GAGACAGTCG AAAATCCTAA TGCAGTTGAA
      P50-2  CCTGGGAGAA AACTGTGGGA GAGACAGTCG AAAATCCTAA TGCAGTTGAA
      P50-7  CCTGGGAGAA AACTGTGGGA GAGACAGTCG AAAATCCTAA TGCAGTTGAA
      P62-5  CCTGGGAGAA AACTGTGGGA GAGACAGTCG AAAATCCTAA TGCAGTTGAA
pmtSTOLC5-1  CCTGGGAGAA AACTGTGGGA GAGACAGTCG AAAATCCTAA TGCAGTTGAA
    pmt_D-1  CCTGGGAGAA AACTGTGGGA GAGACAGTCG AAAATCCTAA TGCAGTTGAA

             701                                                750
       A2-1  TTGGCCTACT GTTTGAACTC TGAAGCTGAA CTTGAAAATG CAATCAATAC
      P50-2  TTGGCCTACT GTTTGAACTC TGAAGCTGAA CTTGAAAATG CAATCAATAC
      P50-7  TTGGCCTACT GTTTGAACTC TGAAGCTGAA CTTGAAAATG CAATCAATAC
      P62-5  TTGGCCTACT GTTTGAACTC TGAAGCTGAA CTTGAAAGTG CAATCAATAC
pmtSTOLC5-1  TTGGCCTACT GTTTGAACTC TGAAGCTGAA CTTGAAAATG CAATCAATAC
    pmt_D-1  TTGGCCTACT GTTTGAACTC TGAAGCTGAA CTTGAAAATG CAATCAATAC

             751                                                800
       A2-1  TGCGAAAGGG ATCTACTGTG AACCTTGGTC AATAAGTAAG ATGTAGTTTG
      P50-2  TGCGAAAGGG ATCTACTGTG AACCTTGGTC AATAAGTAAG ATGTAGTTTG
      P50-7  TGCGAAAGGG ATCTACTGTG AACCTTGGTC AATAAGTAAG ATGTAGTTTG
      P62-5  TGCGAAAGGG ATCTACTGTG AACCTTGGTC AATAAGTAAG ATGTAGTTTG
pmtSTOLC5-1  TGCGAAAGGG ATCTACTGTG AACCTTGGTC AATAAGTAAG ATGTAGTTTG
    pmt_D-1  TGCGAAAGGG ATCTACTGTG AACCTTGGTC AATAAGTAAG ATGTAGTTTG

             801                                                850
       A2-1  ATCAACATAT TTATGTAAAA GTGCAAACAA AAATATCTGC AGTATTATGG
      P50-2  ATCAACATAT TTATGTAAAA GTGCAAACAA AAATATCTGC AGTATTATGG
      P50-7  ATCAACATAT TTATGTAAAA GTGCAAACAA AAATATCTGC AGTATTATGG
      P62-5  ATCAACATAT TTATGTAAAA GTGCAAACAA AAATATCTGC AGTATTATGG
pmtSTOLC5-1  ATCAACATAT TTATGTAAAA GTGCAAACAA AAATATCTGC AGTATTATGG
    pmt_D-1  ATCAACATAT TTATGTAAAA GTGCAAACAA AAATATCTGC AGTATTATGG

             851                                                900
       A2-1  TATTTTTGCA AAAATCCAAC TACGTGATGC ACTACTTATC GCCGTGTATG
      P50-2  TATTTTTGCA AAAATCCAAC TACGTGATGC ACTACTTATC GCCGTGTATG
      P50-7  TATTTTTGCA AAAATCCAAC TACGTGATGC ACTACTTATC GCCGTGTATG
      P62-5  TATTTTTGCA AAAATCCAAC TACGTGATGC ACTACTTATC GCCGTGTATG
pmtSTOLC5-1  TATTTTTGCA AAAATCCAAC TACGTGATGC ACTACTTATC GCCGTGTATG
    pmt_D-1  TATTTTTGCA AAAATCCAAC TACGTGATGC ACTACTTATC GCCGTGTATG

             901                                                950
       A2-1  ACTTATCGAT AAATAAAGTA AACGTATTAG ACAATGTATC AAATCTTCCT
      P50-2  ACTTATCGAT AAATAAAGTA AACGTATTAG ACAATGTATC AAATCTTCCT
      P50-7  ACTTATCGAT AAATAAAGTA AACGTATTAG ACAATGTATC AAATCTTCCT
      P62-5  ACTTATCGAT AAATAAAGTA AACGTATTAG ACAATGTATC AAATCTTCCT
pmtSTOLC5-1  ACTTATCGAT AAATAAAGTA AACGTATTAG ACAATGTATC AAATCTTCCT
    pmt_D-1  ACTTATCGAT AAATAAAGTA AACGTATTAG ACAATGTATC AAATCTTCCT

             951                                               1000
       A2-1  GACATTTGCA ATCTTGCAAA AAATATTTAT TTT.GCACAC GGCACTTTGC
      P50-2  GACATTTGCA ATCTTGCAAA AAATATTTAT TTT.GCACAC GGCACTTTGC
      P50-7  GACATTTGCA ATCTTGCAAA AAATATTTAT TTT.GCACAC GGCACTTTGC
      P62-5  GACATTTGCA ATCTTGCAAA AAATATTTAT TTT.GCACAC GGCACTTTGC
pmtSTOLC5-1  GACATTTGCA ATCTTGCAAA AAATATTTAT TTTTGCACAC GGCACTTTGC
    pmt_D-1  GACATTTGCA ATCTTGCAAA AAATATTTAT TTT.GCACAC GGCACTTTGC

             1001                                              1050
       A2-1  ACGCTCTTCC CGACTAATAT GTTGATCGAA TAATATCCCT TCAGACAATT
      P50-2  ACGCTCTTCC CGACTAATAT GTTGATCGAA TAATATCCCT TCAGACAATT
      P50-7  ACGCTCTTCC CGACTAATAT GTTGATCGAA TAATATCCCT TCAGACAATT
      P62-5  ACGCTCTTCC CGACTAATAT GTTGATCGAA TAATATCCCT TCAGACAATT
pmtSTOLC5-1  ACGCTCTTCC CGACTAATAT GTTGATCGAA TAATATCCCT TCAGACAATT
    pmt_D-1  ACGCTCTTCC CGACTAATAT GTTGATCGAA TAATATCCCT TCAGACAATT

             1051                                              1100
       A2-1  TTATAATCTT ATCTCCTCAT TTACATGCAT GCACACGGCA CTAATACAGG
      P50-2  TTATAATCTT ATCTCCTCAT TTACATGCAT GCACACGGCA CTAATACAGG
      P50-7  TTATAATCTT ATCTCCTCAT TTACATGCAT GCACACGGCA CTAATACAGG
      P62-5  TTATAATCTT ATCTCCTCAT TTACATGCAT GCACACGGCA CTAATACAGG
pmtSTOLC5-1  TTATAATCTT ATCTCCTCAT TTACATGCAT GCACACGGCA CTAATACAGG
    pmt_D-1  TTATAATCTT ATCTCCTCAT TTACATGCAT GCACACGGCA CTAATACAGG

             1101                                              1150
       A2-1  ATCGATTAAT TTATATGCAC ACGGGCCATT TCAGTTGCAC ACGGCTCAAA
      P50-2  ATCGATTAAT TTATATGCAC ACGGGCCATT TCAGTTGCAC ACGGCTCAAA
      P50-7  ATCGATTAAT TTATATGCAC ACGGGCCATT TCAGTTGCAC ACGGCTCAAA
      P62-5  ATCGATTAAT TTATATGCAC ACGGGCCATT TCAGTTGCAC ACGGCTCAAA
pmtSTOLC5-1  ATCGATTAAT TTATATGCAC ACGGGCCATT TCAGTTGCAC ACGGCTCAAA
    pmt_D-1  ATCGATTAAT TTATATGCAC ACGGGCCATT TCAGTTGCAC ACGGCTCAAA

             1151                                              1200
       A2-1  AATACCAAGT AACATTAAAA AGGAAAGACA TCCAGATTCG CATTCATAGT
      P50-2  AATACCAAGT AACATTAAAA AGGAAAGACA TCCAGATTCG CATTCATAGT
      P50-7  AATACCAAGT AACATTAAAA AGGAAAGACA TCCAGATTCG CATTCATAGT
      P62-5  AATACCAAGT AACATTAAAA AGGAAAGACA TCCAGATTCG CATTCATAGT
pmtSTOLC5-1  AATACCAAGT AACATTAAAA AGGAAAGACA TCCAGATTCG CATTCATAGT
    pmt_D-1  AATACCAAGT AACATTAAAA AGGAAAGACA TCCAGATTCG CATTCATAGT

             1201                                              1250
       A2-1  ACAGATTGTG TCCAGCATTC TAACTCTAAA AACTCAAGCA ACCCAGAAAA
      P50-2  ACAGATTGTG TCCAGCATTC TAACCCTAAA AACTCAAGCA ACCCAGAAAA
      P50-7  ACAGATTGTG TCCAGCATTC TAACTCTAAA AACTCAAGCA ACCCAGAAAA
      P62-5  ACAGATTGTG TCCAGCATTC TAACTCTAAA AACTCAAGCA ACCCAGAAAA
pmtSTOLC5-1  ACAGATTGTG TCCAGCATTC TAACTCTAAA AACTCAAGCA ACCCAGAAAA
    pmt_D-1  ACAGATTGTG TCCAGCATTC TAACTCTAAA AACTCAAGCA ACCCAGAAAA

             1251                                              1300
       A2-1  AACTATTTCA TTTCAATCTC GTAGTTCTTC AAATTCTATA ACGAAAGCCA
      P50-2  AACTATTTCA TTTCAATCTC GTAGTTCTTC AAATTCTATA ACGAAAGCCA
      P50-7  AACTATTTCA TTTCAATCTC GTAGTTCTTC AAATTCTATA ACGAAAGCCA
      P62-5  AACTATTTCA TTTCAATCTC GTAGTTCTTC AAATTCTATA ACGAAAGCCA
pmtSTOLC5-1  AACTATTTCA TT.CAATCTC GTAGTTCTTC AAATTCTATA ACGAAAGCCA
    pmt_D-1  AACTATTTCA TTTCAATCTC GTAGTTCTTC AAATTCTATA ACGAAAGCCA

             1301                                              1350
       A2-1  TGTCGTCAAC TCAAGGTAAC GGTTCTTTTC CATTATTGAA ACCTGTATAT
      P50-2  TGTCGTCAAC TCAAGGTAAC GGTTCTTTTC CATTATTGAA ACCTGTATAT
      P50-7  TGTCGTCAAC TCAAGGTAAC GGTTCTTTTC CATTATTGAA ACCTGTATAT
      P62-5  TGTCGTCAAC TCAAGGTAAC GGTTCTTTTC CATTATTGAA ACCTGTATAT
pmtSTOLC5-1  TGTCGTCAAC TCAAGGTAAC GGTTCTTTTC CATTATTGAA ACCTGTATAT
    pmt_D-1  TGTCGTCAAC TCAAGGTAAC GGTTCTTTTC CATTATTGAA ACCTGTATAT

             1351                                              1400
       A2-1  TAGTTGTAAT TATATCGCTA AATAGTTTAC AGGTTGATTT AACAAATTAT
      P50-2  TAGTTGTAAT TATATCGCTA AATAGTTTAC AGGTTGATTT AACAAATTAT
      P50-7  TAGTTGTAAT TATATCGCTA AATAGTTTAC AGGTTGATTT AACAAATTAT
      P62-5  TAGTTGTAAT TATATCGCTA AATAGTTTAC AGGTTGATTT AACAAATTAT
pmtSTOLC5-1  TAGTTGTAAT TATATCGCTA AATAGTTTAC AGGTTGATTT AACAAATTAT
    pmt_D-1  TAGTTGTAAT TATATCGCTA AATAGTTTAC AGGTTGATTT AACAAATTAT

             1401                                              1450
       A2-1  TAATGTTTCT TAAGGATCCG CATCTGAAGC CATCATTAAT TGCTTATGTT
      P50-2  TAATGTTTCT TAAGGATCCG CATCTGAAGC CATCATTAAT TGCTTATGTT
      P50-7  TAATGTTTCT TAAGGATCCG CATCTGAAGC CATCATTAAT TGCTTATGTT
      P62-5  TAATGTTTCT TAAGGATCCG CATCTGAAGC CATCATTAAT TGCTTATGTT
pmtSTOLC5-1  TAATGTTTCT TAAGGATCCG CATCTGAAGC CATCATTAAT TGCTTATGTT
    pmt_D-1  TAATGTTTCT TAAGGATCCG CATCTGAAGC CATCATTAAT TGCTTATGTT

             1451                                              1500
       A2-1  GTGGCGAAAA TTGCAAATGC GGGGGTGCTG AAGGCAAATC GCCCACTTGT
      P50-2  GTGGCGAAAA TTGCAAATGC GGGGGTGCTG AAGGCAAATC GCCCACTTGT
      P50-7  GTGGCGAAAA TTGCAAATGC GGGGGTGCTG AAGGCAAATC GCCCACTTGT
      P62-5  GTGGCGAAAA TTGCAAATGC GGGGGTGCTG AAGGCAAATC GCCCACTTGT
pmtSTOLC5-1  GTGGCGAAAA TTGCAAATGC GGGGGTGCTG AAGGCAAATC GCCCACTTGT
    pmt_D-1  GTGGCGAAAA TTGCAAATGC GGGGGTGCTG AAGGCAAATC GCCCACTTGT

             1501                                              1550
       A2-1  TGTAAAGAGA AAAAGTGTTG TGGAGGAGGA GAAACTCAAA CTGCATCTTG
      P50-2  TGTAAAGAGA AAAAGTGTTG TGGAGGAGGA GAAACTCAAA CTGCATCTTG
      P50-7  TGTAAAGAGA AAAAGTGTTG TGGAGGAGGA GAAACTCAAA CTGCATCTTG
      P62-5  TGTAAAGAGA AAAAGTGTTG TGGAGGAGGA GAAACTCAAA CTGCATCTTG
pmtSTOLC5-1  TGTAAAGAGA AAAAGTGTTG TGGAGGAGGA GAAACTCAAA CTGCATCTTG
    pmt_D-1  TGTAAAGAGA AAAAGTGTTG TGGAGGAGGA GAAACTCAAA CTGCATCTTG

             1551                               1585
       A2-1  TTGCACTTGC TGTGGTCCAG ATTGTGTCTG CAAGG
      P50-2  TTGCACTTGC TGTGGTCCAG ATTGTGTCTG CAAGG
      P50-7  TTGCACTTGC TGTGGTCCAG ATTGTGTCTG CAAGG
      P62-5  TTGCACTTGC TGTGGTCCAG ATTGTGTCTG CAAGG
pmtSTOLC5-1  TTGCACTTGC TGTGGTCCAG ATTGTGTCTG CAAGG
    pmt_D-1  TTGCACTTGC TGTGGTCCAG ATTGTGTCTG CAAGG
