# Supplementary material for: Recombinational micro-evolution of functionally different metallothionein promoter alleles from Orchesella cincta
Source: BMC Evol Biol. 2007 Jun 11;7:88. doi: 10.1186/1471-2148-7-88 (PMC1913499; doi:10.1186/1471-2148-7-88)
Supplement: Additional file 7 — Alignment per allele. These alignments show the variation between the clones from which the consensus sequence for every allele was extracted. [file 1471-2148-7-88-S7.msf]

PileUp

   MSF: 1587   Type: N   Check: 4286   ..

 Name: G7-2 	Len: 1587	Check: 1247	Weight: 0
 Name: pmtMAKA4-8 	Len: 1587	Check: 9570	Weight: 0
 Name: pmtSTOLF3-4 	Len: 1587	Check: 1695	Weight: 0
 Name: pmt_D-2 	Len: 1587	Check: 1774	Weight: 0

//

             1                                                   50
       G7-2  GGCATTCTAG TTTGAGTCAG TCTACCGGTA TTCGGATAAT GGAAAGATGA
 pmtMAKA4-8  GGCATTCTAG TTTGAGTCAG TCTACCGGTA TTCGGATAAT GGAAAGATGA
pmtSTOLF3-4  GGCATTCTAG TTGGAGTCAG TCTACCGGTA TTCGGATAAT GGAAAGATGA
    pmt_D-2  GGCATTCTAG TTTGAGTCAG TCTACCGGTA TTCGGATAAT GGAAAGATGA

             51                                                 100
       G7-2  GAGATCAATC GTACGAGCCA AACGAGAAGA CTTTCAAATG GGGAGAATAC
 pmtMAKA4-8  GAGATCAATC GTACGAGCCA AACGAGAAGA CTTTCAAATG GGGAGAATAC
pmtSTOLF3-4  GAGATCAATC GTACGAGCCA AACGAGAAGA CTTTCAAATG GGGAGAATAC
    pmt_D-2  GAGATCAATC GTACGAGCCA AACGAGAAGA CTTTCAAATG GGGAGAATAC

             101                                                150
       G7-2  GATATTGTGA TTGATGCAGC GTGGAGCGTA GTTGACATTG TTCATGGTGG
 pmtMAKA4-8  GATATTGTGA TTGATGCAGC GTGGAGCGTA GTTGACATTG TTCATGGTGG
pmtSTOLF3-4  GATATTGTGA TTGATGCAGC GTGGAGCGTA GTTGACATTG TTCATGGTGG
    pmt_D-2  GATATTGTGA TTGATGCAGC GTGGAGCGTA GTTGACATTG TTCATGGTGG

             151                                                200
       G7-2  CTGCTTCGAG TCTTTTAGCA AGAATCTTAA TCTACATCAC AAATTCCAGG
 pmtMAKA4-8  CTGCTTCGAG TCTTTTAGCA AGAATCTTAA TCTACATCAC AAATTCCAGG
pmtSTOLF3-4  CTGCTTCGAG TCTTTTAGCA AGAATCTTAA TCTACATCAC AAATTCCAGG
    pmt_D-2  CTGCTTCGAG TCTTTTAGCA AGAATCTTAA TCTACATCAC AAATTCCAGG

             201                                                250
       G7-2  TCGCGCTGGA GCAACTATTT CATGCCGCTT TGTACCTGCG ATGGTAATAG
 pmtMAKA4-8  TTGCGCTGGA GCAACTATTT CATGCCGCTT TGTACCTGCG ATGGTAATAG
pmtSTOLF3-4  TTGCGCTGGA GCAACTATTT CATGCCGCTT TGTACCTGCG ATGGTAATAG
    pmt_D-2  TTGCGCTGGA GCAACTATTT CATGCCGCTT TGTACCTGCG ATGGTAATAG

             251                                                300
       G7-2  AATTATATTA ATTTTAACAA AACGGGCCGG CATAAGCATT ACTACTAATC
 pmtMAKA4-8  AATTATATTA ATTTTAACAA AACGGGCCGG CATAAGCATT ACTACTAATC
pmtSTOLF3-4  AATTATATTA ATTTTAACAA AACGGGCCGG CATAAGCATT ACTACTAATC
    pmt_D-2  AATTATATTA ATTTTAACAA AACGGGCCGG CATAAGCATT ACTACTAATC

             301                                                350
       G7-2  TAATTTGTTA TAATTTCTCT CTAGGGAAAA TCCTACAAAA CTTGCAGATA
 pmtMAKA4-8  TAATTTGTTA TAATTTCTCT CTAGGGAAAA TCCTACAAAA CTTGCAGATA
pmtSTOLF3-4  TAATTTGTTA TAATTTCTCT CTAGGGAAAA TCCTACAAAA CTTGCAGATA
    pmt_D-2  TAATTTGTTA TAATTTCTCT CTAGGGAAAA TCCTACAAAA CTTGCAGATA

             351                                                400
       G7-2  ATAGCTTTTA TGATAGTATT TTCATGACGA AAGTTAATGA TACAATGAAA
 pmtMAKA4-8  ATAGCTTTTA TGATAGTATT TTCATGACGA AAGTTAATGA TACAATGAAA
pmtSTOLF3-4  ATAGCTTTTA TGATAGTATT TTCATGACGA AAGTTAATGA TACAATGAAA
    pmt_D-2  ATAGCTTTTA TGATAGTATT TTCATGACGA AAGTTAATGA TACAATGAAA

             401                                                450
       G7-2  GTCATGGATG GGTGCGCCCG CTACTTGTAC TTGTACACGC CGTATAAAAT
 pmtMAKA4-8  GTCATGGATG GGTGCGCCCG CTACTTGTAC TTGTACACGC CGTATAAAAT
pmtSTOLF3-4  GTCATGGATG GGTGCGCCCG CTACTTGTAC TTGTACACGC CGTATAAAAT
    pmt_D-2  GTCATGGATG GGTGCGCCCG CTACTTGTAC TTGTACACGC CGTATAAAAT

             451                                                500
       G7-2  CCAGTTGACT AGGCCAATCC ATGAAACTTT CTACAGGCGA AAGTAATTGA
 pmtMAKA4-8  CCAGTTGACT AGGCCAATCC ATGAAACTTT CTACAGGCGA AAGTAATTGA
pmtSTOLF3-4  CCAGTTGACT AGGCCAATCC ATGAAACTTT CTACAGGCGA AAGTAATTGA
    pmt_D-2  CCAGTTGACT AGGCCAATCC ATGAAACTTT CTACAGGCGA AAGTAATTGA

             501                                                550
       G7-2  AAATTCAATG TAAAATGTGT GCTTTCTTTG CTATTTTGTT CAGTTAATGA
 pmtMAKA4-8  AAATTCAA.G TAAAATGTGT GCTTTCTTTG CTATTTTGTT CAGTTAATGA
pmtSTOLF3-4  AAATTCAATG TAAAATGTGT GCTTTCTTTG CTATTTTGTT CAGTTAATGA
    pmt_D-2  AAATTCAATG TAAAATGTGT GCTTTCTTTG CTATTTTGTT CAGTTAATGA

             551                                                600
       G7-2  TTTGGTACAT TGTATTTTGC AGGAAGCGAT CTCTTGAAGA AGGCGACAAT
 pmtMAKA4-8  TTTGGTACAT TGTATTTTGC AGGAAGCGAT CTCTTGAAGA AGGCGACAAT
pmtSTOLF3-4  TTTGGTACAT TGTATTTTGC AGGAAGCGAT CTCTTGAAGA AGGCGACAAT
    pmt_D-2  TTTGGTACAT TGTATTTTGC AGGAAGCGAT CTCTTGAAGA AGGCGACAAT

             601                                                650
       G7-2  GCCGTAGTGA ACGAATATGC GGCGTCGTCC CAAGAAGATT TTAGTGAACC
 pmtMAKA4-8  GCCGTAGTGA ACGAATATGC GGCGTCGTCC CAAGAAGATT TTAGTGAACC
pmtSTOLF3-4  GCCGTAGTGA ACGAATATGC GGCGTCGTCC CAAGAAGATT TTAGTGAACC
    pmt_D-2  GCCGTAGTGA ACGAATATGC GGCGTCGTCC CAAGAAGATT TTAGTGAACC

             651                                                700
       G7-2  CTGGGAGAAA ACTGTGGGAG AGACAATCGA AAATCCTAAT GCAGTTGAAT
 pmtMAKA4-8  CTGGGAGAAA ACTGTGGGAG AGACAATCGA AAATCCTAAT GCAGTTGAAT
pmtSTOLF3-4  CTGGGAGAAA ACTGTGGGAG AGACAATCGA AAATCCTAAT GCAGTTGAAT
    pmt_D-2  CTGGGAGAAA ACTGTGGGAG AGACAATCGA AAATCCTAAT GCAGTTGAAT

             701                                                750
       G7-2  TGGCGTACTG TTTGAACTCT GAAGCTGAAC TTGAAAATGC AATCAATACT
 pmtMAKA4-8  TGGCGTACTG TTTGAACTCT GAAGCTGAAC TTGAAAATGC AATCAATACT
pmtSTOLF3-4  TGGCGTACTG TTTGAACTCT GAAGCTGAAC TTGAAAATGC AATCAATACT
    pmt_D-2  TGGCGTACTG TTTGAACTCT GAAGCTGAAC TTGAAAATGC AATCAATACT

             751                                                800
       G7-2  GCGAAAGGGA TCTACTGTGA ACCTTGGTCA ATAAGTAAGA TGTAGTTTGA
 pmtMAKA4-8  GCGAAAGGGA TCTACTGTGA ACCTTGGTCA ATAAGTAAGA TGTAGTTTGA
pmtSTOLF3-4  GCGAAAGGGA TCTACTGTGA ACCTTGGTCA ATAAGTAAGA TGTAGTTTGA
    pmt_D-2  GCGAAAGGGA TCTACTGTGA ACCTTGGTCA ATAAGTAAGA TGTAGTTTGA

             801                                                850
       G7-2  TCAAAATATT TATGTAAAAG TGCAAACAAA AATATCTGCA GTATTATGGT
 pmtMAKA4-8  TCAAAATATT TATGTAAAAG TGCAAACAAA AATATCTGCA GTATTATGGT
pmtSTOLF3-4  TCAAAATATT TATGTAAAAG TGCAAACAAA AATATCTGCA GTATTATGGT
    pmt_D-2  TCAAAATATT TATGTAAAAG TGCAAACAAA AATATCTGCA GTATTATGGT

             851                                                900
       G7-2  ATTTTTGCAA AAGTCCAACT ACTTGGTGCA CTACTTATCG CCGTGTATGA
 pmtMAKA4-8  ATTTTTGCAA AAGTCCAACT ACTTGGTGCA CTACTTATCG CCGTGTATGA
pmtSTOLF3-4  ATTTTTGCAA AAGTCCAACT ACTTGGTGCA CTACTTATCG CCGTGTATGA
    pmt_D-2  ATTTTTGCAA AAGTCCAACT ACTTGGTGCA CTACTTATCG CCGTGTATGA

             901                                                950
       G7-2  CTTATCGATA AATAAAGTAA ACGTATTAGA CAATGTATCA AGCCTTCCTA
 pmtMAKA4-8  CTTATCGATA AATAAAGTAA ACGTATTAGA CAATGTATCA AGCCTTCCTA
pmtSTOLF3-4  CTTATCGATA AATAAAGTAA ACGTATTAGA CAATGTATCA AGCCTTCCTA
    pmt_D-2  CTTATCGATA AATAAAGTAA ACGTATTAGA CAATGTATCA AGCCTTCCTA

             951                                               1000
       G7-2  ACATTTGCAA TCTTGCAAAA AAAATATTCG CTTTGCACAC GGCATTTTGC
 pmtMAKA4-8  ACATTTGCAA TCTTGCAAAA AAAATATTCG CTTTGCACAC GGCATTTTGC
pmtSTOLF3-4  ACATTTGCAA TCTTGCAAAA AAAATATTCG CTTTGCACAC GGCATTTTGC
    pmt_D-2  ACATTTGCAA TCTTGCAAAA AAAATATTCG CTTTGCACAC GGCATTTTGC

             1001                                              1050
       G7-2  ACGCTCTTCC CCCGACTATT ATGTTGATCG GTTTATATCC CTTCAGACAA
 pmtMAKA4-8  ACGCTCTTCC CCCGACTATT ATGTTGATCG GTTTATATCC CTTCAGACAA
pmtSTOLF3-4  ACGCTCTTCC CCCGACTATT ATGTTGATCG GTTTATATCC CTTCAGACAA
    pmt_D-2  ACGCTCTTCC CCCGACTATT ATGTTGATCG GTTTATATCC CTTCAGACAA

             1051                                              1100
       G7-2  TTTTATAATC TTATCTCCTC ATATACATGC ATGCACACGG CACTAATACA
 pmtMAKA4-8  TTTTATAATC TTATCTCCTC ATATACATGC ATGCACACGG CACTAATACA
pmtSTOLF3-4  TTTTATAATC TTATCTCCTC ATATACATGC ATGCACACGG CACTAATACA
    pmt_D-2  TTTTATAATC TTATCTCCTC ATATACATGC ATGCACACGG CACTAATACA

             1101                                              1150
       G7-2  GGATCGATTA ATTTATATGC ACACGGGCCA TTTCAGTTGC ACACGGCTCA
 pmtMAKA4-8  GGATCGATTA ATTTATATGC ACACGGGCCA TTTCAGTTGC ACACGGCTCA
pmtSTOLF3-4  GGATCGATTA ATTTATATGC ACACGGGCCA TTTCAGTTGC ACACGGCTCA
    pmt_D-2  GGATCGATTA ATTTATATGC ACACGGGCCA TTTCAGTTGC ACACGGCTCA

             1151                                              1200
       G7-2  AAAATACCAA GTAACATTAA AAAGGAAAGA CATCCAGATT CACATTCATA
 pmtMAKA4-8  AAAATACCAA GTAACATTAA AAAGGAAAGA CATCCAGATT CACATTCATA
pmtSTOLF3-4  AAAATACCAA GTAACATTAA AAAGGAAAGA CATCCAGATT CACATTCATA
    pmt_D-2  AAAATACCAA GTAACATTAA AAAGGAAAGA CATCCAGATT CACATTCATA

             1201                                              1250
       G7-2  GTACAGATTG TGTCCAGCAT TCTAACTCTA AAAACTCAAG CAAACCAGAA
 pmtMAKA4-8  GTACAGATTG TGTCCAGCAT TCTAACTCTA AAAACTCAAG CAAACCAGAA
pmtSTOLF3-4  GTACAGATTG TGTCCAGCAT TCTAACTCTA AAAACTCAAG CAAACCAGAA
    pmt_D-2  GTACAGATTG TGTCCAGCAT TCTAACTCTA AAAACTCAAG CAAACCAGAA

             1251                                              1300
       G7-2  AAAACTATTT CATTTCAATC TCGTAGTTCT TCAAATTCTA TAACGAAAGC
 pmtMAKA4-8  AAAACTATTT CATTTCAATC TCGTAGTTCT TCAAATTCTA TAACGAAAGC
pmtSTOLF3-4  AAAACTATTT CATTTCAATC TCGTAGTTCT TCAAATTCTA TAACGAAAGC
    pmt_D-2  AAAACTATTT CATTTCAATC TCGTAGTTCT TCAAATTCTA TAACGAAAGC

             1301                                              1350
       G7-2  CATGTCGTCA ACTCAAGGTA ACGGTTCTTT TCCATTATTG AAACCTGTAT
 pmtMAKA4-8  CATGTCGTCA ACTCAAGGTA ACGGTTCTTT TCCATTATTG AAACCTGTAT
pmtSTOLF3-4  CATGTCGTCA ACTCAAGGTA ACGGTTCTTT TCCATTATTG AAACCTGTAT
    pmt_D-2  CATGTCGTCA ACTCAAGGTA ACGGTTCTTT TCCATTATTG AAACCTGTAT

             1351                                              1400
       G7-2  ATTAGTTGTA ATTATATCGC TAAATAGTTT ACAGGTTGAT TTAACAAATT
 pmtMAKA4-8  ATTAGTTGTA ATTATATCGC TAAATAGTTT ACAGGTTGAT TTAACAAATT
pmtSTOLF3-4  ATTAGTTGTA ATTATATCGC TAAATAGTTT ACGGGTTGAT TTAACAAATT
    pmt_D-2  ATTAGTTGTA ATTATATCGC TAAATAGTTT ACAGGTTGAT TTAACAAATT

             1401                                              1450
       G7-2  ATTAATGTTT CTTAAGGATC CGCATCTGAA GCCATCAGAA ATTGCTTATG
 pmtMAKA4-8  ATTAATGTTT CTTAAGGATC CGCATCTGAA GCCAACAGAA ATTGCTTATG
pmtSTOLF3-4  ATTAATGTTT CTTAAGGATC CGCATCTGAA GCCATCAGAA ATTGCTTATG
    pmt_D-2  ATTAATGTTT CTTAAGGATC CGCATCTGAA GCCATCAGAA ATTGCTTATG

             1451                                              1500
       G7-2  TTGTGGCGAA AATTGCAAAT GCGGGGGTGC TGAAGGCAAA TCGCCCACTT
 pmtMAKA4-8  TTGTGGCGAA AATTGCAAAT GCGGGGGTGC TGAAGGCAAA TCGCCCACTT
pmtSTOLF3-4  TTGTGGCGAA AATTGCAAAT GCGGGGGTGC TGAAGGCAAA TCGCCCACTT
    pmt_D-2  TTGTGGCGAA AATTGCAAAT GCGGGGGTGC TGAAGGCAAA TCGCCCACTT

             1501                                              1550
       G7-2  GTTGTAAAGA GAAAAAGTGT TGTGGAGGAG GAGAAACTCA AACTGCATCT
 pmtMAKA4-8  GTTGTAAAGA GAAAAAGTGT TGTGGAGGAG GAGAAACTCA AACTGCATCT
pmtSTOLF3-4  GTTGTAAAGA GAAAAAGTGT TGTGGAGGAG GAGAAACTCA AACTGCATCT
    pmt_D-2  GTTGTAAAGA GAAAAAGTGT TGTGGAGGAG GAGAAACTCA AACTGCATCT

             1551                                 1587
       G7-2  TGTTGCACTT GCTGTGGTCC AGATTGTGTC TGCAAGG
 pmtMAKA4-8  TGTTGCACTT GCTGTGGTCC AGATTGTGTC TGCAAGG
pmtSTOLF3-4  TGTTGCACTT GCTGTGGTCC AGATTGTGTC TGCAAGG
    pmt_D-2  TGTTGCACTT GCTGTGGTCC AGATTGTGTC TGCAAGG
