# Supplementary material for: Recombinational micro-evolution of functionally different metallothionein promoter alleles from Orchesella cincta
Source: BMC Evol Biol. 2007 Jun 11;7:88. doi: 10.1186/1471-2148-7-88 (PMC1913499; doi:10.1186/1471-2148-7-88)
Supplement: Additional file 8 — Alignment per allele. These alignments show the variation between the clones from which the consensus sequence for every allele was extracted. [file 1471-2148-7-88-S8.msf]

PileUp

   MSF: 1563   Type: N   Check: 1304   ..

 Name: pmtABSB4-5_consensusE 	Len: 1563	Check: 6538	Weight: 0
 Name: pmtE 	Len: 1563	Check: 8901	Weight: 0
 Name: pmtHOBCC10-1 	Len: 1563	Check: 8027	Weight: 0
 Name: pmtMAA1E5-12 	Len: 1563	Check: 8794	Weight: 0
 Name: pmtMAA1e5-8 	Len: 1563	Check: 7930	Weight: 0
 Name: S2-8_pmt_E 	Len: 1563	Check: 1114	Weight: 0

//

                       1                                                   50
pmtABSB4-5_consensusE  GGCATTCTAG TTTGAGTCAG TCTACCGG.A TTCGGATAAT GGAAAGATGA
                 pmtE  GGCATTCTAG TTTGAGTCAG TCTACCGGTA TTCGGATAAT GGAAAGATGA
         pmtHOBCC10-1  GGCATTCTAG TTTGAGTCAG TCTACCGGTA TTCGGATAAT GGAAAGATGA
         pmtMAA1E5-12  GGCATTCTAG TTTGA.TCAG TCTACCGGTA TTCGGATAAT GGAAAGATGA
          pmtMAA1e5-8  GGCATTCTA. TTTGAGTCAG TCTACCGGTA TTCGGATAAT GGAAAGATGA
           S2-8_pmt_E  GGCATTCTAG TTTGAGTCAG TCTACCGGTA TTCGGATAAT GGAAAGATGA

                       51                                                 100
pmtABSB4-5_consensusE  GAG.ATCAAT CGTACGAGCC AAACGAGAAG ACTTTCAAAT GGGGAGAATA
                 pmtE  GAG.ATCAAT CGTACGAGCC AAACGAGAAG ACTTTCAAAT GGGGAGAATA
         pmtHOBCC10-1  GAG.ATCAAT CGTACGAGCC AAACGAGAAG ACTTTCAAAT GGGGAGAATA
         pmtMAA1E5-12  GAG.ATCAAT CGTACGAGCC AAACGAGAAG ACTTTCAAAT GGGGAGAATA
          pmtMAA1e5-8  GAG.ATCAAT CGTACGAGCC AAACGAGAAG ACTTTCAAAT GGGGAGAATA
           S2-8_pmt_E  GAGCATCAGT CGTACTAGCC AAACGAGAAG ACTTTCAAAT GGGGAGAATA

                       101                                                150
pmtABSB4-5_consensusE  CGATATTGTG ATTGATGCAG CGTGGAGCGT AGTTGACATT GTTCATGGTG
                 pmtE  CGATATTGTG ATTGATGCAG CGTGGAGCGT AGTTGACATT GTTCATGGTG
         pmtHOBCC10-1  CGATATTGTG ATTGATGCAG CGTGGAGCGT AGTTGACATT GTTCATGGTG
         pmtMAA1E5-12  GGATATTGTG ATTGATGCAG CGTGGAGCGT AGTTGACATT GTTCATGGTG
          pmtMAA1e5-8  CGATATTGTG ATTGATGCAG CGTGGAGCGT AGTTGACATT GTTCATGGTG
           S2-8_pmt_E  CGATATTGTG ATTGATGCAG CGTGGAGCGT AGTTGACATT GTTCATGGTG

                       151                                                200
pmtABSB4-5_consensusE  GCTGCTTCGA GTCTTTTAGC AAGAATCTTA ATCTACATCA CAAATTCCAG
                 pmtE  GCTGCTTCGA GTCTTTTAGC AAGAATCTTA ATCTACATCA CAAATTCCAG
         pmtHOBCC10-1  GCTGCTTCGA GTCTTTTAGC AAGAATCTTA ATCTACATCA CAAATTCCAG
         pmtMAA1E5-12  GCTGCTTCGA GTCTTTTAGC AAGAATCTTA ATCTACATCA CAAATTCCAG
          pmtMAA1e5-8  GCTGCTTCGA GTCTTTTAGC AAGAATCTTA ATCTACATCA CAAATTCCAG
           S2-8_pmt_E  GCTGCTTCGA GTCTTTTAGC AAGAATCTTA ATCTACATCA CAAATTCCAG

                       201                                                250
pmtABSB4-5_consensusE  GTTGCGCTGG AGCAACTATT TCATGCCGCT TTGTACCTGC GATGGTAATA
                 pmtE  GTTGCGCTGG AGCAACTATT TCATGCCGCT TTGTACCTGC GATGGTAATA
         pmtHOBCC10-1  GTTGCGCTGG AGCAACTATT TCATGCCGCT TTGTACCTGC GATGGTAATA
         pmtMAA1E5-12  GTTGCGCTGG AGCAACTATT TCATGCCGCT TTGTACCTGC GATGGTAATA
          pmtMAA1e5-8  GTTGCGCTGG AGCAACTATT TCATGCCGCT TTGTACCTGC GATGGTAATA
           S2-8_pmt_E  GTTGCGCTGG AGCAACTATT TCATGCCGCT TTGTACCTGC GATGGTAATA

                       251                                                300
pmtABSB4-5_consensusE  GAATTATATT AATTTTAACA AAACGGGCCG GCATAAGCAT TACTACTAAT
                 pmtE  GAATTATATT AATTTTAACA AAACGGGCCG GCATAAGCAT TACTACTAAT
         pmtHOBCC10-1  GAATTATATT AATTTTAACA AAACGGGCCG GCATAAGCAT TACTACTAAT
         pmtMAA1E5-12  GAATTATATT AATTTTAACA AAACGGGCCG GCATAAGCAT TACTACTGAT
          pmtMAA1e5-8  GAATTATATT AATTTTAACA AAACGGGCCG GCATAAGCAT TACTACTGAT
           S2-8_pmt_E  GAATTATATT AATTTTAACA AAACGGGCCG GCATAAGCAT TACTACTAAT

                       301                                                350
pmtABSB4-5_consensusE  CTAATTTCTT ATCCATTTCT CTCTAGGGAA AATCCTACAA AACTTGCAGA
                 pmtE  CTAATTTCTT ATCCATTTCT CTCTAGGGAA AATCCTACAA AACTTGCAGA
         pmtHOBCC10-1  CTAATTTCTT ATCCATTTCT CTCTAGGGAA AATCCTACAA AACTTGCAGA
         pmtMAA1E5-12  CTAATTTCTT ATCCATTTCT CTCTAGGGAA AATCCTACAA AACTTGCAGA
          pmtMAA1e5-8  CTAATTTCTT ATCCATTTCT CTCTAGGGAA AATCCTACAA AACTTGCAGA
           S2-8_pmt_E  CTAATTTCTT ATCCATTTCT CTCTAGGGAA AATCCTACAT AACTTGCAGA

                       351                                                400
pmtABSB4-5_consensusE  TAATAGTTTT TATGATAGCA TTTTCATGAC GAAAGTTAAT GATACCATGA
                 pmtE  TAATAGTTTT TATGATAGCA TTTTCATGAC GAAAGTTAAT GATACCATGA
         pmtHOBCC10-1  TAATAGTTTT TATGATAGCA TTTTCATGAC GAAAGTTAAT GATACCATGA
         pmtMAA1E5-12  TAATAGTTTT TATGATAGCA TTTTCATGAC GAAAGTTAAT GATACCATGA
          pmtMAA1e5-8  TAATAGTTTT TATGATAGCA TTTTCATGAC GAAAGTTAAT GATACCATGA
           S2-8_pmt_E  TAATAGTTTT TATGATAGCA TTTTCATGAC GAAAGTTAAT GATACCATGA

                       401                                                450
pmtABSB4-5_consensusE  AAGTCATGGA TGGGTGCGCC CGCTACTTGT ACTTGTACAC GCCGTATAAA
                 pmtE  AAGTCATGGA TGGGTGCGCC CGCTACTTGT ACTTGTACAC GCCGTATAAA
         pmtHOBCC10-1  AAGTCATGGA TGGGTGCGCC CGCTACTTGT ACTTGTACAC GCCGTATAAA
         pmtMAA1E5-12  AAGTCATGGA TGGGTGCGCC CGCTACTTGT ACTTGTACAC GCCGTATAAA
          pmtMAA1e5-8  AAGTCATGGA TGGGTGCGCC CGCTACTTGT ACTTGTACAC GCCGTATAAA
           S2-8_pmt_E  AAGTCATGGA TGGGTGCGCC CGCTACTTGT ACTTGTACAC GCCGTATAAA

                       451                                                500
pmtABSB4-5_consensusE  ATCCAGTTGA CTAGGCCAAT CCATGAAACT TTCTACAGGC GAAAGTAATT
                 pmtE  ATCCAGTTGA CTAGGCCAAT CCATGAAACT TTCTACAGGC GAAAGTAATT
         pmtHOBCC10-1  ATCCAGTTGA CTAGGCCAAT CCATGAAACT TTCTACAGGC GAAAGTAATT
         pmtMAA1E5-12  ATCCAGTTGA CTAGGCCAAT CTATGAAACT TTCTACAGGC GAAAGTAATT
          pmtMAA1e5-8  ATCCAGTTGA CTAGGCCAAT CCATGAAACT TTCTACAGGC GAAAGTAATT
           S2-8_pmt_E  ATCCAGTTGA CTAGGCCAAT CCATGAAACT TTCTACAGGC GAAAGTAATT

                       501                                                550
pmtABSB4-5_consensusE  GAAAATTCAA TGTAAAATGT ATGCTTTCTT TGCTATTTTG TTCAGTTAAT
                 pmtE  GAAAATTCAA TGTAAAATGT ATGCTTTCTT TGCTATTTTG TTCAGTTAAT
         pmtHOBCC10-1  GAAAATTCAA TGTAAAATGT ATGCTTTCTT TGCTATTTTG TTCAGTTAAT
         pmtMAA1E5-12  GAAAATTCAA TGTAAAATGT ATGCTTTCTT TGCTATTTTG TTCAGTTAAT
          pmtMAA1e5-8  GAAAATTCAA TGTAAAATGT ATGCTTTCTT TGCTATTTTG TTCAGTTAAT
           S2-8_pmt_E  GAAAATTCAA TGTAAAATGT ATGCTTTCTT TGCTATTTTG TTCAGTTAAT

                       551                                                600
pmtABSB4-5_consensusE  GATTTGGTAC ATTGTATTTT GCAGGAAGCG ATCTCTTGAA GAAGGCGACA
                 pmtE  GATTTGGTAC ATTGTATTTT GCAGGAAGCG ATCTCTTGAA GAAGGCGACA
         pmtHOBCC10-1  GATTTGGTAC ATTGTATTTT GCAGGAAGCG ATCTCTTGAA GAAGGCGACA
         pmtMAA1E5-12  GATTTGGTAC ATTGTATTTT GCAGGAAGCG ATCTCTTGAA GAAGGCGACA
          pmtMAA1e5-8  GATTTGGTAC ATTGTATTTT GCAGGAAGCG ATCTCTTGAA GAAGGCGACA
           S2-8_pmt_E  GATTTGGTAC ATTGTATTTT GCAGGAAGCG ATCTCTTGAA GAAGGCGACA

                       601                                                650
pmtABSB4-5_consensusE  ATGCCGTTGT GAACGAGTAT TCGTCGTCCC AAGAAGACTT TAGTGAACCC
                 pmtE  ATGCCGTTGT GAACGAGTAT TCGTCGTCCC AAGAAGACTT TAGTGAACCC
         pmtHOBCC10-1  ATGCCGTTGT GAACGAGTAT TCGTCGTCCC AAGAAGACTT TAGTGAACCC
         pmtMAA1E5-12  ATGCCGTTGT GAACGAGTAT TCGTCGTCCC AAGAAGACTT TAGTGAACCC
          pmtMAA1e5-8  ATGCCGTTGT GAACGAGTAT TCGTCGTCCC AAGAAGACTT TAGTGAACCC
           S2-8_pmt_E  ATGCCGTTGT GAACGAGTAT TCGTCGTCCC AAGAAGACTT TAGTGAACCC

                       651                                                700
pmtABSB4-5_consensusE  TGGGAGAAAA CTGTGGGAGA GACAGTCGAA AATCCTAATG CAGTTGAATT
                 pmtE  TGGGAGAAAA CTGTGGGAGA GACAGTCGAA AATCCTAATG CAGTTGAATT
         pmtHOBCC10-1  TGGGAGAAAA CTGTGGGAGA GACAGTCGAA AATCCTAATG CAGTTGAATT
         pmtMAA1E5-12  TGGGAGAAAA CTGTGGGAGA GACAGTCGAA AATCCTAATG CAGTCGAATT
          pmtMAA1e5-8  TGGGAGAAAA CTGTGGGAGA GACAGTCGAA AATCCTAATG CAGTTGAATT
           S2-8_pmt_E  TGGGAGAAAA CTGTGGGAGA GACAGTCGAA AATCCTAATG CAGTTGAATT

                       701                                                750
pmtABSB4-5_consensusE  GGCCTACTGT TTGAACTCTG AAGCTGAACT TGAAAATGCA ATCAATACTG
                 pmtE  GGCCTACTGT TTGAACTCTG AAGCTGAACT TGAAAATGCA ATCAATACTG
         pmtHOBCC10-1  GGCCTACTGT TTGAACTCTG AAGCTGAACT TGAAAATGCA ATCAATACTG
         pmtMAA1E5-12  GGCCTACTGT TTGAACTCTG AAGCTGAACT TGAAAATGCA ATCAATACTG
          pmtMAA1e5-8  GGCCTACTGT TTGAACTCTG AAGCTGAACT TGAAAATGCA ATCAATACTG
           S2-8_pmt_E  GGCCTACTGT TTGAACTCTG AAGCTGAACT TGAAAATGCA ATCAATACTG

                       751                                                800
pmtABSB4-5_consensusE  CGAAAGGGAT CTACTGTGAA CCTTGGTCAA TAAGTAAGAT GTAGTTTGAT
                 pmtE  CGAAAGGGAT CTACTGTGAA CCTTGGTCAA TAAGTAAGAT GTAGTTTGAT
         pmtHOBCC10-1  CGAAAGGGAT CTACTGTGAA CCTTGGTCAA TAAGTAAGAT GTAGTTTGAT
         pmtMAA1E5-12  CGAAAGGGAT CTACTGTGAA CCTTGGTCAA TAAGTAAGAT GTAGTTTGAT
          pmtMAA1e5-8  CGAAAGGGAT CTACTGTGAA CCTTGGTCAA TAAGTAAGAT GTAGTTTGAT
           S2-8_pmt_E  CGAAAGGGAT CTACTGTGAA CCTTGGTCAA TAAGTAAGAT GTAGTTTGAT

                       801                                                850
pmtABSB4-5_consensusE  CAAAATATTT ATGTAAAAGT GCAAACAAAA ATATCTGCAG TATTATGGTA
                 pmtE  CAAAATATTT ATGTAAAAGT GCAAACAAAA ATATCTGCAG TATTATGGTA
         pmtHOBCC10-1  CAAAATATTT ATGTAAAAGT GCAAACAAAA ATATCTGCAG TATTATGGTA
         pmtMAA1E5-12  CAAA.TATTT ATGTAAAAGT GCAAACAAAA ATATCTGCAG TATTATGGTA
          pmtMAA1e5-8  CAAAATATTT ATGTAAAAGT GCAAACAAAA ATATCTGCAG TATTATGGTA
           S2-8_pmt_E  CAAAATATTT ATGTAAAAGT GCAAACAAAA ATATCTGCAG TATTATGGTA

                       851                                                900
pmtABSB4-5_consensusE  TTTTTGCAAA AATCCAACTA CGTGATGCAC TACTTATCGC CGTGTATGAC
                 pmtE  TTTTTGCAAA AATCCAACTA CGTGATGCAC TACTTATCGC CGTGTATGAC
         pmtHOBCC10-1  TTTTTGCAAA AATCCAACTA CGTGATGCAC TACTTATCGC CGTGTATGAC
         pmtMAA1E5-12  TTTTTGCAAA AATCCAACTA CGTGATGCAC TACTTATCGC CGTGTATGAC
          pmtMAA1e5-8  TTTTTGCAAA AATCCAACTA CGTGATGCAC TACTTATCGC CGTGTATGAC
           S2-8_pmt_E  TTTTTGCAAA AATCCAACTA CGTGATGCAC TACTTATCGC CGTGTATGAC

                       901                                                950
pmtABSB4-5_consensusE  TTATCGATAA ATAAAGTAAA CGTATTAGAC AATGTATCAA ACCTTCCTGA
                 pmtE  TTATCGATAA ATAAAGTAAA CGTATTAGAC AATGTATCAA ACCTTCCTGA
         pmtHOBCC10-1  TTATCGATAA ATAAAGTAA. CGTATTAGAC AATGTATCAA ACCTTCCTGA
         pmtMAA1E5-12  TTATCGATAA ATAAAGTAAA CGTATTAGAC AATGTATCAA ACCTTCCTGA
          pmtMAA1e5-8  TTATCGATAA ATAAAGTAAA CGTATTAGAC AATGTATCAA ACCTTCCTGA
           S2-8_pmt_E  TTATCGATAA ATAAAGTAAA CGTATTAGAC AATGTATCAA ACCTTCCTGA

                       951                                               1000
pmtABSB4-5_consensusE  CATTTGCAAT CTTGCAAAAA ATATTTATTT TGCACACGGC ACTTTGCACG
                 pmtE  CATTTGCAAT CTTGCAAAAA ATATTTATTT TGCACACGGC ACTTTGCACG
         pmtHOBCC10-1  CATTTGCAAT CTTGCAAAAA ATATTTATTT TGCACACGGC ACTTTGCACG
         pmtMAA1E5-12  CATTTGCAAT CTTGCAAAAA ATATTTATTT TGCACACGGC ACTTTGCACG
          pmtMAA1e5-8  CATTTGCAAT CTTGCAAAAA ATATTTATTT TGCACACGGC ACTTTGCACG
           S2-8_pmt_E  CATTTGCAAT CTTGCAAAAA ATAATTATTT TGCACACGGC ACTTTGCACG

                       1001                                              1050
pmtABSB4-5_consensusE  CTCTTCCTCG AGCTAATATG TTGATCGAAT AATATCCCTT CAGACAATTT
                 pmtE  CTCTTCCTCG A.CTAATATG TTGATCGAAT AATATCCCTT CAGACAATTT
         pmtHOBCC10-1  CTCTTCCTCG A.CTAATATG TTGATCGAAT AATATCCCTT CAGACAATTT
         pmtMAA1E5-12  CTCTTCCTCG AGCTAATATG TTGATCGAAT AATATCCCTT CAGACAATTT
          pmtMAA1e5-8  CTCTTCCTCG A.CTAATATG TTGATCGAAT AATATCCCTT CAGACAATTT
           S2-8_pmt_E  CTCTTCCTCG A.CTAATATG TTGATCGAAT AATATCCCTT CAGACAATTT

                       1051                                              1100
pmtABSB4-5_consensusE  TATAATCTTA TCTCATCATA TACATGCATG CACACGGCAC TAATATGCAC
                 pmtE  TATAATCTTA TCTCATCATA TACATGCATG CACACGGCAC TAATATGCAC
         pmtHOBCC10-1  TATAATCTTA TCTCATCATA TACATGCATG CACACGGCAC TAATATGCAC
         pmtMAA1E5-12  TATAATCTTA TCTCATCATA TACATGCATG CACACGGCAC TAATATGCAC
          pmtMAA1e5-8  TATAATCTTA TCTCATCATA TACATGCATG CACACGGCAC TAATATGCAC
           S2-8_pmt_E  TATAATCTTA TCTCATCATA TACATGCATG CACACGGCAC TAATATGCAC

                       1101                                              1150
pmtABSB4-5_consensusE  ACGGGCCATT TCAGCTGCAC ACGGCTCAA. .ATACCAAGT AACATTAAAA
                 pmtE  ACGGGCCATT TCAGCTGCAC ACGGCTCAAA AATACCAAGT AACATTAAAA
         pmtHOBCC10-1  ACGGGCCATT TCAGCTGCAC ACGGCTCAAA AATACCAAGT AACATTAAAA
         pmtMAA1E5-12  ACGGGCCATT TCAGCTGCAC ACGGCTCAAA AATACCAAGT AACATTAAAA
          pmtMAA1e5-8  ACGGGCCATT TCAGCTGCAC ACGGCTCAAA AATACCAAGT AACATTAAAA
           S2-8_pmt_E  ACGGGCCATT TCAGCTGCAC ACGGCTCAAA AATACCAAGT AACATTAAAA

                       1151                                              1200
pmtABSB4-5_consensusE  AGGAA.GACA TCCAGATTCG CATTCATAGT ACAGATTGTG TCCAGCATTC
                 pmtE  AGGAAAGACA TCCAGATTCG CATTCATAGT ACAGATTGTG TCCAGCATTC
         pmtHOBCC10-1  AGGAAAGACA TCCAGATTCG CATTCATAGT ACAGATTGTG TCCAGCATTC
         pmtMAA1E5-12  AGGAAAGACA TCCAGATTCG CATTCATAGT ACAGATTGTG TCCAGCATTC
          pmtMAA1e5-8  AGGAAAGACA TCCAGATTCG CATTCATAGT ACAGATTGTG TCCAGCATTC
           S2-8_pmt_E  AGGAAAGACA TCCAGATTCG CATTCATAGT ACAGATTGTG TCCAGCATTC

                       1201                                              1250
pmtABSB4-5_consensusE  CA.CTCTAAA AACTCAAGCA ACCCAGAAAA AACTATTTCA TTTCAATCTC
                 pmtE  TAACTCTAAA AACTCAAGCA ACCCAGAAAA AACTATTTCA TTTCAATCTC
         pmtHOBCC10-1  TAACTCTAAA AACTCAAGCA ACCCAGAAAA AACTATTTCA TTTCAATCTC
         pmtMAA1E5-12  TAACTCTAAA AACTCAAGCA ACCCAGAAAA AACTATTTCA TTTCAATCAC
          pmtMAA1e5-8  TAACTCTAAA AACTCAAGCA ACCCAGAAAA AACTATTTCA TTTCAATCTC
           S2-8_pmt_E  TAACTCTAAA AACTCAAGCA ACCCAGAAAA AACTATTTCA TTTCAATCTC

                       1251                                              1300
pmtABSB4-5_consensusE  GCAGTTCTTC AAATTCTATA ACGAAAACCA TGTCGTCAAC TCAAGGTAAC
                 pmtE  GCAGTTCTTC AAATTCTATA ACGAAAACCA TGTCGTCAAC TCAAGGTAAC
         pmtHOBCC10-1  GCAGTTCTTC AAATTCTATA ACGAAAACCA TGTCGTCAAC TCAAGGTAAC
         pmtMAA1E5-12  GCAGTTCTTC AAATTCTATA ACGAAAACCA TGTCGTCAAC TCAAGGTAAC
          pmtMAA1e5-8  GCAGTTCTTC AAATTCTATA ACGAAAACCA TGTCGTCAAC TCAAGGTAAC
           S2-8_pmt_E  GCAGTTCTTC AAATTCTATA ACGAAAACCA TGTCGTCAAC TCAAGGTAAC

                       1301                                              1350
pmtABSB4-5_consensusE  GGTTCTTTTC CCATTATTGA AACCTGTACA TTAGTTGTAA TTATATCGCT
                 pmtE  GGTTCTTTTC C.ATTATTGA AACCTGTACA TTAGTTGTAA TTATATCGCT
         pmtHOBCC10-1  GGTTCTTTTC C.ATTATTGA AACCTGTACA TTAGTTGTAA TTATATCGCT
         pmtMAA1E5-12  GGTTCTTTTC C.ATTATTGA AACCTGTACA TTAGTTGTAA TTATATCGCT
          pmtMAA1e5-8  GGTTCTTTTC C.ATTATTGA AACCTGTACA TTAGTTGTAA TTATATCGCT
           S2-8_pmt_E  GGTTCTTTTC C.ATTATTGA AACCTGTACA TTAGTTGTAA TTATATCGCT

                       1351                                              1400
pmtABSB4-5_consensusE  AAATAGTTTA CAGGTTGATT TAACAAATAA TTAATGTTTC TTAAGGATCC
                 pmtE  AAATAGTTTA CAGGTTGATT TAACAAATAA TTAATGTTTC TTAAGGATCC
         pmtHOBCC10-1  AAATAGTTTA CAGGTTGATT TAACAAATAA TTAATGTTTC TTAAGGATCC
         pmtMAA1E5-12  AAATAGTTTA CAGGTTGATT TAACAAATAA TTAATGTTTC TTAAGGATCC
          pmtMAA1e5-8  AAATAGTTTA CAGGTTGATT TAACAAATAA TTAATGTTTC TTAAGGATCC
           S2-8_pmt_E  AAATAGTTTA CAGGTTGATT TAACAAATAA TTAATGTTTC TTAAGGATCC

                       1401                                              1450
pmtABSB4-5_consensusE  GCATCTCAAG CCATCAGAAA TTGCTTATGT TGTGGCGAAG ATTGCAAATG
                 pmtE  GCATCTGAAG CCATCAGAAA TTGCTTATGT TGTGGCGAAA ATTGCAAATG
         pmtHOBCC10-1  GCATCTGAAG CCATCAGAAA TTGCTTATGT TGTGGCGAAA ATTGCAAATG
         pmtMAA1E5-12  GCATCTGAAG CCATCAGAAA TTGCTTATGT TGTGGCGAAA ATTGCAAATG
          pmtMAA1e5-8  GCATCTGAAG CCATCAGAAA TTGCTTATGT TGTGGCGAAA ATTGCAAATG
           S2-8_pmt_E  GCATCTGAAG CCATCAGAAA TTGCTTATGT TGTGGCGAAA ATTGCAAATG

                       1451                                              1500
pmtABSB4-5_consensusE  CGGGGGTGCT GAAGGCAAAT CGCCCACTTG TTGTAAAGAG AAAAAGTGTT
                 pmtE  CGGGGGTGCT GAAGGCAAAT CGCCCACTTG TTGTAAAGAG AAAAAGTGTT
         pmtHOBCC10-1  CGGGGGTGCT GAAGGCAAAT CGCCCACTTG TTGTAAAGAG AAAAAGTGTT
         pmtMAA1E5-12  CGGGGGTGCT GAAGGCAAAT CGCCCACTTG TTGTAAAGAG AAAAAGTGTT
          pmtMAA1e5-8  CGGGGGTGCT GAAGGCAAAT CGCCCACTTG TTGTAAAGAG AAAAAGTGTT
           S2-8_pmt_E  CGGGGGTGCT GAAGGCAAAT CGCCCACTTG TTGTAAAGAG AAAAAGTGTT

                       1501                                              1550
pmtABSB4-5_consensusE  GTGGAGGAGC AACTCAAACT GCATCTTGTT GCACTTGCTG TGGTCCAGAT
                 pmtE  GTGGAGGAGC AACTCAAACT GCATCTTGTT GCACTTGCTG TGGTCCAGAT
         pmtHOBCC10-1  GTGGAGGAGC AACTCAAACA GCATCTTGTT GCACTTGCTG TGGTCCAGAT
         pmtMAA1E5-12  GTGGAGGAGC AACTCAAACT GCATCTTGTT GCACTTGCTG TGGTCCAGAT
          pmtMAA1e5-8  GTGGAGGAGC AACTCAAACT GCATCTTGCT GCACTTGCTG TGGTCCAGAT
           S2-8_pmt_E  GTGGAGGAGC AACTCAAACT GCATCTTGTT GCACTTGCTG TGGTCCAGAT

                       1551         1563
pmtABSB4-5_consensusE  TGTGTCTGCA AGG
                 pmtE  TGTGTCTGCA AGG
         pmtHOBCC10-1  TGTGTCTGCA AGG
         pmtMAA1E5-12  TGTGTCTGCA AGG
          pmtMAA1e5-8  TGTGTCTGCA AGG
           S2-8_pmt_E  TGTGTCTGCA AGG
