# Supplementary material for: Recombinational micro-evolution of functionally different metallothionein promoter alleles from Orchesella cincta
Source: BMC Evol Biol. 2007 Jun 11;7:88. doi: 10.1186/1471-2148-7-88 (PMC1913499; doi:10.1186/1471-2148-7-88)
Supplement: Additional file 9 — Alignment per allele. These alignments show the variation between the clones from which the consensus sequence for every allele was extracted. [file 1471-2148-7-88-S9.msf]

PileUp

   MSF: 1564   Type: N   Check: 749   ..

 Name: E7-8 	Len: 1564	Check: 1251	Weight: 0
 Name: x16-2 	Len: 1564	Check: 365	Weight: 0
 Name: X46-2 	Len: 1564	Check: 9133	Weight: 0

//

       1                                                   50
 E7-8  GGCATTCTAG TTTGAGTCAG TCTACCGGTA TTCAGATAAT GGAAAGATGA
x16-2  GGCATTCTAG TTTGAGTCAG TCTACCGGTA TTCAGATAAT GGAAAGATGA
X46-2  GGCATTCTAG TTTGAGTCAG TCTACCGGTA TTCAGATAAT GGAAAGATGA

       51                                                 100
 E7-8  GAGCGTCAAT CGTACGAGCC AAACGAGAAG ACTTTCAAAT GGGGAGAATA
x16-2  GAGA.TCAAT CGTACGAGCC AAACGAGAAG ACTTTCAAAT GGGGAGAATA
X46-2  GAGA.TCAAT CGTACGAGCC AAACGAGAAG ACTTTCAAAT GGGGAGAATA

       101                                                150
 E7-8  CGATATTGTG ATTGATGCAG CGTGGAGCGT AGTTGACATT GTTCATGGTG
x16-2  CGATATTGTG ATTGATGCAG CGTGGAGCGT AGTTGACATT GTTCATGGTG
X46-2  CGATATTGTG ATTGATGCAG CGTGGAGCGT AGTTGACATT GTTCATGGTG

       151                                                200
 E7-8  GCTGCTTCGA GTCTTTTAGC AAGAATCTTA ATCTACATCA CAAATTCCAG
x16-2  GCTGCTTCGA GTCTTTTAGC AAGAATCTTA ATCTACATCA CAAATTCCAG
X46-2  GCTGCTTCGA GTCTTTTAGC AAGAATCTTA ATCTACATCA CAAATTCCAG

       201                                                250
 E7-8  GTTGCGCTGG AGCAACTATT TCATGCCGCT TTGTACCTGC GATGGTAATA
x16-2  GTTGCGCTGG AGCAACTATT TCATGCCGCT TTGTACCTGC GATGGTAATA
X46-2  GTTGCGCTGG AGCAACTATT TCATGCCGCT TTGTACCTGC GATGGTAATA

       251                                                300
 E7-8  GAATTATATT ACCTTTAACA AAACGGGCCG GCGTAAGCTT TATTACTAAA
x16-2  GAATTATATT ACCTTTAACA AAACGGGCCG GCGTAAGCTT TATTACTAAA
X46-2  GAATTATATT ACCTTTAACA AAACGGGCCG GCGTAAGCTT TATTACTAAA

       301                                                350
 E7-8  CTAATTTGTT ATCCATTTCT CTCTAGGGAA AATCCTACAA AACTTGCAGA
x16-2  CTAATTTGTT ATCCATTTCT CTCTAGGGAA AATCCTACAA AACTTGCAGA
X46-2  CTAATTTGTT ATCCATTTCT CTCTAGGGAA AATCCTACAA AACTTGCAGA

       351                                                400
 E7-8  TAATAGTTTT TATGATAGCA TTTTTATGAC GAAAGTTAAT GATACAATGA
x16-2  TAATAGTTTT TATGATAGCA TTTTTATGAC GAAAGTTAAT GATACAATGA
X46-2  TAATAGTTTT TATGATAGCA TTTTTATGAC GAAAGTTAAT GATACAATGA

       401                                                450
 E7-8  AAGTCATGGA TGGGTGCGCC .GTTACTTGT ACTTGTACAC GCCGTATAAA
x16-2  AAGTCATGGA TGGGTGCGCC CGTTACTTGT ACTTGTACAC GCCGTATAAA
X46-2  AAGTCATGGA TGGGTGCGCC CGTTACTTGT ACTTGTACAC GCCGTATAAA

       451                                                500
 E7-8  ATCCAGTTGA CTAGGCCAAT CCATGAAACT TTCTACAGGC GAAAGTAATT
x16-2  ATCCAGTTGA CTAGGCCAAT CCATGAAACT TTCTACAGGC GAAAGTAATT
X46-2  ATCCAGTTGA CTAGGCCAAT CCATGAAACT TTCTACAGGC GAAAGTAATT

       501                                                550
 E7-8  GAAATTCAAT GTAAAATGTA TGATTTCTTT GCCATTTTGT GCAGTTAATG
x16-2  GAAATTCAAT GTAAAATGTA TGATTTCTTT GCCATTTTGT GCAGTTAATG
X46-2  GAAATTCAAT GTAAAATGTA TGATTTCTTT GCCATTTTGT GCAGTTAATG

       551                                                600
 E7-8  ATTTGGTACA TTGCATTTTG CAGGAAGCGA TCTCTTGAAA AAGACGATGA
x16-2  ATTTGGTACA TTGCATTTTG CAGGAAGCGA TCTCTTGAAA AAGACGATGA
X46-2  ATTTGGTACA TTGCATTTTG CAGGAAGCGA TCTCTTGAAA AAGACGATGA

       601                                                650
 E7-8  TGTCGTTGTG AACGAATATG CGGCGTCGTC CCAAGAAGAC TTTAGTGAAC
x16-2  TGTCGTTGTG AACGAATATG CGGCGTCGTC CCAAGAAGAC TTTAGTGAAC
X46-2  TGTCGTTGTG AACGAATATG CGGCGTCGTC CCAAGAAGAC TTTAGTGAAC

       651                                                700
 E7-8  CCTGGGAGAA AACTGTGGGA GAGACAATCG AAAATCCTAA TGCAGTTGAA
x16-2  CCTGGGAGAA AACTGTGGGA GAGACAATCG AAAATCCTAA TGCAGTTGAA
X46-2  CCTGGGAGAA AACTGTGGGA GAGACAATCG AAAATCCTAA TGCAGTTGAA

       701                                                750
 E7-8  TTGGCGTACT GTTTGAACTC TGAAGCTGAA CTTGAAAATG CAATCAATAC
x16-2  TTGGCGTACT GTTTGAACTC TGAAGCTGAA CTTGAAAATG CAATCAATAC
X46-2  TTGGCGTACT GTTTGAACTC TGAAGCTGAA CTTGAAAATG CAATCAATAC

       751                                                800
 E7-8  TGCGAAAGGG ATCTACTGTG AACCTTGGTC AATAAATAAG ATGTAGTTTG
x16-2  TGCGAAAGGG ATCTACTGTG AACCTTGGTC AATAAATAAG ATGTAGTTTG
X46-2  TGCGAAAGGG ATCTACTGTG AACCTTGGTC AATAAATAAG ATGTAGTTTG

       801                                                850
 E7-8  ATCAAAATAT TTATGTAAAA GTGCAAACAA AAATATCTGG AGTATTATGG
x16-2  ATCAAAATAT TTATGTAAAA GTGCAAACAA AAATATCTGG AGTATTATGG
X46-2  ATCAAAATAT TTATGTAAAA GTGCAAACAA AAATATCTGG AGTATTATGG

       851                                                900
 E7-8  TATTTTCGCA AAATCCAACT ACGTGATGCA CTACTTATCG CCGTGTATGA
x16-2  TATTTTCGCA AAATCCAACT ACGTGATGCA CTACTTATCG CCGTGTATGA
X46-2  TATTTTCGCA AAATCCAACT ACGTGATGCA CTACTTATCG CCGTGTATGA

       901                                                950
 E7-8  CTTATCGATA AATAAAGTAA ACGTATTAGA CAATGTATCA AACCTTCCTG
x16-2  CTTATCGATA AATAAAGTAA ACGTATTAGA CAATGTATCA AACCTTCCTG
X46-2  CTTATCGATA AATAAAGTAA ACGTATTAGA CAATGTATCA AACCTTCCTG

       951                                               1000
 E7-8  ACATTTGTAA TCTTGCAAAA AAAATATTTA TTTTGCTTAC GGCACTTTGC
x16-2  ACATTTGTAA TCTTGCAAAA AAAATATTTA TTTTGCTTAC GGCACTTTGC
X46-2  ACATTTGTAA TCTTGCAAAA AAAATATTTA TTTTGCTTAC GGCACTTTGC

       1001                                              1050
 E7-8  ACGCTCTCCC GACTAATATG TTGATCGAAT AATATCCCTC CAGACAATTT
x16-2  ACGCTCTCCC GACTAATATG TTGATCGAAT AATATCCCTC CAGACAATTT
X46-2  ACGCTCTCCC GACTAATATG TTGATCGAAT AATATCCCTC CAGACAATTT

       1051                                              1100
 E7-8  TATAATCTTA TCTCCTCATA TACATGCATG CACACGGCAC TAATATGCAC
x16-2  TATAATCTTA TCTCCTCATA TACATGCATG CACACGGCAC TAATATGCAC
X46-2  TATAATCTTA TCTCCTCATA TACATGCATG CACACGGCAC TAATATGCAC

       1101                                              1150
 E7-8  ACGGGCCATT TCAGCTGCAC ACGGCTCAAA ATATCAAGTA ACATTAAAAA
x16-2  ACGGGCCATT TCAGCTGCAC ACGGCTCAAA ATATCAAGTA ACATTAAAAA
X46-2  ACGGGCCATT TCAGCTGCAC ACGGCTCAAA ATATCAAGTA ACATTAAAAA

       1151                                              1200
 E7-8  GGAAAGACAT CCAGATTCGC ATTCATAGTA CAGATTGTGT CCAGCATTCT
x16-2  GGAAAGACAT CCAGATTCGC ATTCATAGTA CAGATTGTGT CCAGCATTCT
X46-2  GGAAAGACAT CCAGATTCGC ATTCATAGTA CAGATTGTGT CCAGCATTCT

       1201                                              1250
 E7-8  AACTCTAAAA CCTCAAGCAA CCCAGAAAAA ACTATTTCAT TTCAATCTCG
x16-2  AACTCTAAAA CCTCAAGCAA CCCAGAAAAA ACTATTTCAT TTCAATCTCG
X46-2  AACTCTAAAA CCTCAAGCAA CCCAGAAAAA ACTATTTCAT TTCAATCTCG

       1251                                              1300
 E7-8  CAGTTCTTCA AATTCTATAA CGAAAACCAT GTCGTCAACT CAAGGTAACG
x16-2  CAGTTCTTCA AATTCTATAA CGAAAACCAT GTCGTCAACT CAAGGTAACG
X46-2  CAGTTCTTCA AATTCTATAA CGAAAACCAT GTCGTCAACT CAAGGTAACG

       1301                                              1350
 E7-8  GTTCTTTTCC ATTATTGAAA CCTGTACATT AGTTGTAATT ATATCGCTAA
x16-2  GTTCTTTTCC ATTATTGAAA CCTGTACATT AGTTGTAATT ATATCGCTAA
X46-2  GTTCTTTTCC ATTATTGAAA CCTGTACATT AGTTGTAATT ATATCGCTAA

       1351                                              1400
 E7-8  ATAGTTTACA GATTGATTTA ACAAATAATT AATGTTTCTT AAGGATCCGC
x16-2  ATAGTTTACA GATTGATTTA ACAAATAATT AATGTTTCTT AAGGATCCGC
X46-2  ATAGTTTACA GATTGATTTA ACAAATAATT AATGTTTCTT AAGGATCCGC

       1401                                              1450
 E7-8  ATCTGAAGCC ATCAGAAATT GCTTATGTTG TGGCGAAAAT TGCAAATGCG
x16-2  ATCTGAAGCC ATCAGAAATT GCTTATGTTG TGGCGAAAAT TGCAAATGCG
X46-2  ATCTGAAGCC ATCAGAAATT GCTTATGTTG TGGCGAAAAT TGCAAATGCG

       1451                                              1500
 E7-8  GGGATGCTGA AGGCAAATCG CCCACTTGTT GTAAAGAGAA AAAGTGTTGT
x16-2  GGGGTGCTGA AGGCAAATCG CCCACTTGTT GTAAAGAGAA AAAGTGTTGT
X46-2  GGGGTGCTGA AGGCAAATCG CCCACTTGTT GTAAAGAGAA AAAGTGTTGT

       1501                                              1550
 E7-8  GGAGGAGGAG CAACTCAAAC TGCATCTTGT TGCACTTGCT GTGGTCCAGA
x16-2  GGAGGAGGAG CAACTCAAAC TGCATCTTGT TGCACTTGCT GGGGTCCAGA
X46-2  GGAGGAGGAG CAACTCAAAC TGCATCTTGT TGCACTTGCT GTGGTCCAGA

       1551          1564
 E7-8  TTGTGTCTGC AAGG
x16-2  TTGTGTCTGC AAGG
X46-2  TTGTG.CTGC AAG.
