# Supplementary material for: Recombinational micro-evolution of functionally different metallothionein promoter alleles from Orchesella cincta
Source: BMC Evol Biol. 2007 Jun 11;7:88. doi: 10.1186/1471-2148-7-88 (PMC1913499; doi:10.1186/1471-2148-7-88)
Supplement: Additional file 10 — Alignment of the pmt alleles with Orchesella villosa pmt as an outgroup. These data were used in the phylogenetic and recombinational analysis. [file 1471-2148-7-88-S10.msf]

PileUp

   MSF: 2899   Type: N   Check: 8681   ..

 Name: pmt_A1 	Len: 2899	Check: 2775	Weight: 0
 Name: pmtA2 	Len: 2899	Check: 2929	Weight: 0
 Name: pmt_D1 	Len: 2899	Check: 2907	Weight: 0
 Name: pmt_B 	Len: 2899	Check: 2835	Weight: 0
 Name: pmt_C 	Len: 2899	Check: 4672	Weight: 0
 Name: pmtBALA3-10 	Len: 2899	Check: 9836	Weight: 0
 Name: pmtOvillosa 	Len: 2899	Check: 3811	Weight: 0
 Name: pmtBALA3-10noindel 	Len: 2899	Check: 7702	Weight: 0
 Name: pmt_F 	Len: 2899	Check: 1784	Weight: 0
 Name: pmt_D2 	Len: 2899	Check: 668	Weight: 0
 Name: pmtE 	Len: 2899	Check: 8762	Weight: 0

//

                    1                                                   50
            pmt_A1  GGCATTCTAG TTTGAGTCAG TCTACCGGTA TTCGGATAAT GGAAAGATGA
             pmtA2  GGCATTCTAG TTTGAGTCAG TCTACCGGTA TTCGGATAAT GGAAAGATGA
            pmt_D1  GGCATTCTAG TTTGAGTCAG TCTACCGGTA TTCGGATAAT GGAAAGATGA
             pmt_B  GGCATTCTAG TTTGAGTCAG TCTACCGGTA TTCGGATAAT GGAAAGATGA
             pmt_C  GGCATTCTAG TTTGAGTCAG TCTACCGGTA TTCGGATAAT GGAAAGATGA
       pmtBALA3-10  GGCATTCTAG TTTGAGTCAG TCTACCGGTA TTCGGATAAT GGAAAGATGA
       pmtOvillosa  TGATTTCCAG TTTGAATCGG TATATCGCTA CTCTGAGAAT GGGAAAATGA
pmtBALA3-10noindel  GGCATTCTAG TTTGAGTCAG TCTACCGGTA TTCGGATAAT GGAAAGATGA
             pmt_F  GGCATTCTAG TTTGAGTCAG TCTACCGGTA TTCAGATAAT GGAAAGATGA
            pmt_D2  GGCATTCTAG TTTGAGTCAG TCTACCGGTA TTCGGATAAT GGAAAGATGA
              pmtE  GGCATTCTAG TTTGAGTCAG TCTACCGGTA TTCGGATAAT GGAAAGATGA

                    51                                                 100
            pmt_A1  GAGATCAATC GTACGAGCCA AACGAGAAAA CTTTCAAATG GGGAGAATAC
             pmtA2  GAGATCAATC GTACGAGCCA AACGAGAAAA CTTTCAAATG GGGAGAATAC
            pmt_D1  GAGATCAATC GTACGAGCCA AACGAGAAAA CTTTCAAATG GGGAGAATAC
             pmt_B  GAGATCAATC TTACGAGCCA AACGAGAAGA CTTTCAAATG GGGAGAATAC
             pmt_C  GAGATCAATC GTACGAGCCA AACGAGAAGA CTTTCAAATG GGGAGAATAC
       pmtBALA3-10  GAGATCAATC GTACGAGCCA A.CGAGAAAA CTTTCAAGTG GGGAGAATAC
       pmtOvillosa  GGGACCAACC CTATCAACCA AATGAGAAAA CTTTCAAATG GGGAGAGTAC
pmtBALA3-10noindel  GAGATCAATC GTACGAGCCA A.CGAGAAAA CTTTCAAGTG GGGAGAATAC
             pmt_F  GAGATCAATC GTACGAGCCA AACGAGAAGA CTTTCAAATG GGGAGAATAC
            pmt_D2  GAGATCAATC GTACGAGCCA AACGAGAAGA CTTTCAAATG GGGAGAATAC
              pmtE  GAGATCAATC GTACGAGCCA AACGAGAAGA CTTTCAAATG GGGAGAATAC

                    101                                                150
            pmt_A1  GATATTGTGA TTGATGCAGC GTGGAGCGTA GTTGACATTG TTCATGGTGG
             pmtA2  GATATTGTGA TTGATGCAGC GTGGAGCGTA GTTGACATTG TTCATGGTGG
            pmt_D1  GATATTGTGA TTGATGCAGC GTGGAGCGTA GTTGACATTG TTCATGGTGG
             pmt_B  GATATTGTGA TTGATGCAGC GTGGAGCGTA GTTGACATTG TTCATGGTGG
             pmt_C  GATATTGTGA TTGATGCAGC GTGGAGCGTA GTTGACATTG TTCATGGTGG
       pmtBALA3-10  GATATTGTGA TTGATGCAGC GTGGAGCGTA GTTGACATTG TTCATGGTGG
       pmtOvillosa  GACATTGTGA CTGATGCAGC TTGGAGCGTT GTCGACGTAG TTCATGGTGG
pmtBALA3-10noindel  GATATTGTGA TTGATGCAGC GTGGAGCGTA GTTGACATTG TTCATGGTGG
             pmt_F  GATATTGTGA TTGATGCAGC GTGGAGCGTA GTTGACATTG TTCATGGTGG
            pmt_D2  GATATTGTGA TTGATGCAGC GTGGAGCGTA GTTGACATTG TTCATGGTGG
              pmtE  GATATTGTGA TTGATGCAGC GTGGAGCGTA GTTGACATTG TTCATGGTGG

                    151                                                200
            pmt_A1  CTGCTTCGAG TCTTTTAGCA AGAATCTTAA TCTACATCAC AAATTCCAGG
             pmtA2  CTGCTTCGAG TCTTTTAGCA AGAATCTTAA TCTACATCAC AAATTCCAGG
            pmt_D1  CTGCTTCGAG TCTTTTAGCA AGAATCTTAA TCTACATCAC AAATTCCAGG
             pmt_B  CTGCTTTGAG TCTTTTAGCA AGAATCTTAA TCTACACCAC AAATTCCAGG
             pmt_C  CTGCTTCGAG TCTTTTAGCA AGAATCTTAA TCTACACCAC AAATTCCAGG
       pmtBALA3-10  CTGCTTTGAA TCTTTTAGCA AGAATCTTAA TCTGCATCAC AAATTCCAGG
       pmtOvillosa  TTGTTTTGAG TCCTTTAGCA AGAACCTTAA TTTGCACCAC AAGTTCCAAG
pmtBALA3-10noindel  CTGCTTTGAA TCTTTTAGCA AGAATCTTAA TCTGCATCAC AAATTCCAGG
             pmt_F  CTGCTTCGAG TCTTTTAGCA AGAATCTTAA TCTACATCAC AAATTCCAGG
            pmt_D2  CTGCTTCGAG TCTTTTAGCA AGAATCTTAA TCTACATCAC AAATTCCAGG
              pmtE  CTGCTTCGAG TCTTTTAGCA AGAATCTTAA TCTACATCAC AAATTCCAGG

                    201                                                250
            pmt_A1  TTGCGCTGGA GCAACTGTTT CATGCCGCTT TGTACCTGCG ATGGTAATAG
             pmtA2  TTGCGCTGGA GCAACTGTTT CATGCCGCTT TGTACCTGCG ATGGTAATAG
            pmt_D1  TTGCGCTGGA GCAACTGTTT CATGCCGCTT TGTACCTGCG ATGGTAATAG
             pmt_B  TTGCTCTAGA GCAACTATTT CATGCCGCTT TGTACCTGCG ATGGTAATAG
             pmt_C  TTGCTCTAGA GCAACTATTT CATGCCGCTT TGTACCTGCG ATGGTAATAG
       pmtBALA3-10  TTGCACTGGA GCAACTGTTT CATGCCGCAT TGTACCTGCG ATGGTAATAG
       pmtOvillosa  TTGCGCTGGA GCAACTGTTT CATGCCGCTT TGTACTTACG ATGGTACG..
pmtBALA3-10noindel  TTGCACTGGA GCAACTGTTT CATGCCGCAT TGTACCTGCG ATGGTAATAG
             pmt_F  TTGCGCTGGA GCAACTATTT CATGCCGCTT TGTACCTGCG ATGGTAATAG
            pmt_D2  TTGCGCTGGA GCAACTATTT CATGCCGCTT TGTACCTGCG ATGGTAATAG
              pmtE  TTGCGCTGGA GCAACTATTT CATGCCGCTT TGTACCTGCG ATGGTAATAG

                    251                                                300
            pmt_A1  AAGTATATTA TTTTTAA.CA AAACGGGCCG ACGTAAGCAT TACTACTAAT
             pmtA2  AAGTATATTA TTTTTAA.CA AAACGGGCCG ACGTAAGCAT TACTACTAAT
            pmt_D1  AAGTATATTA TTTTTAA.CA AAACGGGCCG ACGTAAGCAT TACTACTAAT
             pmt_B  AATTATATTA CTTTTAA.CA AAACGGGCCG GCGTAAGCAT TACTACTAAT
             pmt_C  AATTATATTA CTTTTAA.CA AAACGGGCCG GCGTAAGCAT TACTACTAAT
       pmtBALA3-10  AATTATATTA CTTTTTAGCA AAACTGGCCG GCGTAAGCAT TACTACTAAA
       pmtOvillosa  .TTTCAA... .....AATGA AAGTCTACTA GCATTTG..T TTCTATTTAT
pmtBALA3-10noindel  AATTATATTA CTTTTTAGCA AAACTGGCCG GCGTAAGCAT TACTACTAAA
             pmt_F  AATTATATTA CCTTTAA.CA AAACGGGCCG GCGTAAGCTT TATTACTAAA
            pmt_D2  AATTATATTA ATTTTAA.CA AAACGGGCCG GCATAAGCAT TACTACTAAT
              pmtE  AATTATATTA ATTTTAA.CA AAACGGGCCG GCATAAGCAT TACTACTAAT

                    301                                                350
            pmt_A1  CTAATTTCTT ATCCATTTCT CTCTAGGGAA AATCCTACAA AACTTGCAGA
             pmtA2  CTAATTTCTT ATCCATTTCT CTCTAGGGAA AATCCTACAA AACTTGCAGA
            pmt_D1  CTAATTTCTT ATCCATTTCT CTCTAGGGAA AATCCTACAA AACTTGCAGA
             pmt_B  CTAATTTGTT ATCCATTTCT CTCTAGGGAA AATCCTACAA AACTTGCAGA
             pmt_C  CTAATTTGTT ATCCATTTCT CTCTAGGGAA AATCCTACAA AACTTGCAGA
       pmtBALA3-10  CTAATTTGTT TTCCATTTCT CTCTAGGGAA AATCCTACAA AACTTGCAGA
       pmtOvillosa  ATAATAACT. ATC.TTTTAA TTCCAGGGAA AATCCTACAA AACTGGCAGA
pmtBALA3-10noindel  CTAATTTGTT TTCCATTTCT CTCTAGGGAA AATCCTACAA AACTTGCAGA
             pmt_F  CTAATTTGTT ATCCATTTCT CTCTAGGGAA AATCCTACAA AACTTGCAGA
            pmt_D2  CTAATTTGTT ATA.ATTTCT CTCTAGGGAA AATCCTACAA AACTTGCAGA
              pmtE  CTAATTTCTT ATCCATTTCT CTCTAGGGAA AATCCTACAA AACTTGCAGA

                    351                                                400
            pmt_A1  TAATAGTTTT TATGATAGTA TTTTCATGAC GAAAGTTAAT GATACAATGA
             pmtA2  TAATAGTTTT TATGATAGTA TTTTCATGAC GAAAGTTAAT GATACAATGA
            pmt_D1  TAATAGTTTT TATGATAGTA TTTTCATGAC GAAAGTTAAT GATACAATGA
             pmt_B  TAATAGTTTT TATGATAGTA TTTTCATGAC GAAAGTTAAT GATACAATGA
             pmt_C  TAATAGTTTT TATGATAGTA TTTTCATGAC GAAAGTTAAT GATACAATGA
       pmtBALA3-10  TAATAGTTTT TATGATAGCA TTTTTATGAC GAAAGTTAAT GATACAATGA
       pmtOvillosa  TAATACTTTT TATGATAGCA TATTCATGAC CAAAGTTAAT GACACAATGA
pmtBALA3-10noindel  TAATAGTTTT TATGATAGCA TTTTTATGAC GAAAGTTAAT GATACAATGA
             pmt_F  TAATAGTTTT TATGATAGCA TTTTTATGAC GAAAGTTAAT GATACAATGA
            pmt_D2  TAATAGCTTT TATGATAGTA TTTTCATGAC GAAAGTTAAT GATACAATGA
              pmtE  TAATAGTTTT TATGATAGCA TTTTCATGAC GAAAGTTAAT GATACCATGA

                    401                                                450
            pmt_A1  AAGTCATGGA TGGGTGCGCC CGCTACTTGT ACTTGTACAC GCCGTATAAA
             pmtA2  AAGTCATGGA TGGGTGCGCC CGCTACTTGT ACTTGTACAC GCCGTATAAA
            pmt_D1  AAGTCATGGA TGGGTGCGCC CGCTACTTGT ACTTGTACAC GCCGTATAAA
             pmt_B  AAGTCATGGA TGGGTGCGCC CGTTATTTGT ACTTGTACAC GCCGTATAAA
             pmt_C  AAGTCATGGA TGGGTGCGCC CGCTACTTGT ACTTGTACAC GCCGTATAAA
       pmtBALA3-10  AAGTCATGGA TGGGTGCGCC CGCTACTTGT ACTTGTACAC GCCGTATAAA
       pmtOvillosa  AGGTCATGGA TGGATGTGCC CGCTACTTGT ATTTGTATAC CCCGTATAAG
pmtBALA3-10noindel  AAGTCATGGA TGGGTGCGCC CGCTACTTGT ACTTGTACAC GCCGTATAAA
             pmt_F  AAGTCATGGA TGGGTGCGCC CGTTACTTGT ACTTGTACAC GCCGTATAAA
            pmt_D2  AAGTCATGGA TGGGTGCGCC CGCTACTTGT ACTTGTACAC GCCGTATAAA
              pmtE  AAGTCATGGA TGGGTGCGCC CGCTACTTGT ACTTGTACAC GCCGTATAAA

                    451                                                500
            pmt_A1  ATCCAGTTGA CTAGGCCAAT CCATGAAACT TTCTACAGGC GAAAGTAATT
             pmtA2  ATCCAGTTGA CTAGGCCAAT CCATGAAACT TTCTACAGGC GAAAGTAATT
            pmt_D1  ATCCAGTTGA CTAGGCCAAT CCATGAAACT TTCTACAGGC GAAAGTAATT
             pmt_B  ATCCAGTTGA CTAGGCCAAT CCATGAAACT TTCTACAGGC GAAAGTAATT
             pmt_C  ATCCAGTTGA CTAGGCCAAT CCATGAAACT TTCTACAGGC GAAAGTAAAT
       pmtBALA3-10  ATCCAGTTGA CTAGGCCAAT CCATGAAACT TTCTACAGGC GAAAGTAATT
       pmtOvillosa  ATACAGTTGA CCAGACCGAT CCATGAAACT TTCTATAGGC GAAAGTAATT
pmtBALA3-10noindel  ATCCAGTTGA CTAGGCCAAT CCATGAAACT TTCTACAGGC GAAAGTAATT
             pmt_F  ATCCAGTTGA CTAGGCCAAT CCATGAAACT TTCTACAGGC GAAAGTAATT
            pmt_D2  ATCCAGTTGA CTAGGCCAAT CCATGAAACT TTCTACAGGC GAAAGTAATT
              pmtE  ATCCAGTTGA CTAGGCCAAT CCATGAAACT TTCTACAGGC GAAAGTAATT

                    501                                                550
            pmt_A1  GAAAAT.TCA ATGTA..AAA TGTAGGCTTT CTTTGCCATT TTGTGCAGTT
             pmtA2  GAAAAT.TCA ATGTA..AAA TGTAGGCTTT CTTTGCCATT TTGTGCAGTT
            pmt_D1  GAAAAT.TCA ATGTA..AAA TGTAGGCTTT CTTTGCCATT TTGTGCAGTT
             pmt_B  GAAAAT.TCA ATGTA..AAA TGTATGCTTT CTTTGCCATT TTGTGCAGTT
             pmt_C  GGAAAT.TCA ATGTA..AAA TGTATGCTTT CTTTGCCATT TTGTGCAGTT
       pmtBALA3-10  GAAAAT.TCA ATGTA..AAA TGTATGCTTT CTTTGCCATT TTGTGCAGTT
       pmtOvillosa  CTAATTCTAA ATTTATCAAA AGT.TACACT TATTACAATA ATTTTCAAAT
pmtBALA3-10noindel  GAAAAT.TCA ATGTA..AAA TGTATGCTTT CTTTGCCATT TTGTGCAGTT
             pmt_F  GAAA.T.TCA ATGTA..AAA TGTATGATTT CTTTGCCATT TTGTGCAGTT
            pmt_D2  GAAAAT.TCA ATGTA..AAA TGTGTGCTTT CTTTGCTATT TTGTTCAGTT
              pmtE  GAAAAT.TCA ATGTA..AAA TGTATGCTTT CTTTGCTATT TTGTTCAGTT

                    551                                                600
            pmt_A1  ....AATGAT ....TTGGTA CATTGCATT. ...TTGCAGG AAGCGATCTC
             pmtA2  ....AATGAT ....TTGGTA CATTGCATT. ...TTGCAGG AAGCGATCTC
            pmt_D1  ....AATGAT ....TTGGTA CATTGCATT. ...TTGCAGG AAGCGATCTC
             pmt_B  ....AATGAT ....TTGGTA CATTGCATT. ...TTGCAGG AAGCGATCTC
             pmt_C  ....AATGAA ....TTGGTA CATTGCATT. ...ATCCAGG AAGCGATCTC
       pmtBALA3-10  ....AATGAT ....TTGGTG CATTGCATT. ...TTGCAGG AAGCGATCTC
       pmtOvillosa  CTATATTCAT ATTTTTAATA AAATGTATTG TATTTGTAGG AAGCGATCTA
pmtBALA3-10noindel  ....AATGAT ....TTGGTG CATTGCATT. ...TTGCAGG AAGCGATCTC
             pmt_F  ....AATGAT ....TTGGTA CATTGCATT. ...TTGCAGG AAGCGATCTC
            pmt_D2  ....AATGAT ....TTGGTA CATTGTATT. ...TTGCAGG AAGCGATCTC
              pmtE  ....AATGAT ....TTGGTA CATTGTATT. ...TTGCAGG AAGCGATCTC

                    601                                                650
            pmt_A1  TTGAAGAATA CGATGATATC GTTGTGAACG AATATGCGGC GTCGTCCCAA
             pmtA2  TTGAAGAATA CGATGATATC GTTGTGAACG AATATGCGGC GTCGTCCCAA
            pmt_D1  TTGAAGAAGA CGATGATATC GTTGTGAACG AATATGCGGC GTCGTCCCAA
             pmt_B  TTGAAGAAGA CGACAATGTC GTTTTGAACG AGTATT...C CTCGTCCCAA
             pmt_C  TTGAAGAAGA CAATGATGTC GTTGTGAACG AATATTCGGC GTCGTCCCAA
       pmtBALA3-10  TTGAAGAAGA CGATGATGTC GTTGTGAACG AATATGCGGC ATCGTCCCAA
       pmtOvillosa  TTGAGGAAGA AGATGTCACC ......AGCG AGTAC..... .TCAACCAAC
pmtBALA3-10noindel  TTGAAGAAGA CGATGATGTC GTTGTGAACG AATATGCGGC ATCGTCCCAA
             pmt_F  TTGAAAAAGA CGATGATGTC GTTGTGAACG AATATGCGGC GTCGTCCCAA
            pmt_D2  TTGAAGAAGG CGACAATGCC GTAGTGAACG AATATGCGGC GTCGTCCCAA
              pmtE  TTGAAGAAGG CGACAATGCC GTTGTGAACG AGTATT...C GTCGTCCCAA

                    651                                                700
            pmt_A1  GAAGATTTTA GTGAACCCTG GGAGAAAACT GTGGGAGAGA CAGTCGAAAA
             pmtA2  GAAGATTTTA GTGAACCCTG GGAGAAAACT GTGGGAGAGA CAGTCGAAAA
            pmt_D1  GAAGATTTTA GTGAACCCTG GGAGAAAACT GTGGGAGAGA CAGTCGAAAA
             pmt_B  GAAGACTTAA GTGAACCCTG GGAGAAAACT GTGGGAGAGA CAGTCGAAAA
             pmt_C  GAAGACTTTG TTGAACCCTG GGAGAAAACT GCGGAAGAGA CGGACGAAAA
       pmtBALA3-10  GAAGACTTTA GTGAACCCTG GGAGAAAACT ATGGAAGAGA CAGTCGAAAA
       pmtOvillosa  GAAAACTTGA ATGAATCCAA TGATAAAACT CTGCCAGAAA CTGGCAATCA
pmtBALA3-10noindel  GAAGACTTTA GTGAACCCTG GGAGAAAACT ATGGAAGAGA CAGTCGAAAA
             pmt_F  GAAGACTTTA GTGAACCCTG GGAGAAAACT GTGGGAGAGA CAATCGAAAA
            pmt_D2  GAAGATTTTA GTGAACCCTG GGAGAAAACT GTGGGAGAGA CAATCGAAAA
              pmtE  GAAGACTTTA GTGAACCCTG GGAGAAAACT GTGGGAGAGA CAGTCGAAAA

                    701                                                750
            pmt_A1  .......... ..TCCTAATG CAGTTGAATT GGCCTACTGT TTGAACTCTG
             pmtA2  .......... ..TCCTAATG CAGTTGAATT GGCGTACTGT TTGAACTCTG
            pmt_D1  .......... ..TCCTAATG CAGTTGAATT GGCCTACTGT TTGAACTCTG
             pmt_B  .......... ..TCCTAATG CAATTGAATT GGCGTACTGT TTAAATTCTG
             pmt_C  .......... ..TCCTAATG CAGTTGAATT AGCATACTGT TTGAACTCTG
       pmtBALA3-10  .......... ..TCCTAATG CAGTTGAATT GGCGTACTGT TTGAACTCTG
       pmtOvillosa  ATATTACAAG CCTCCACACA AGGTTGAATT GGCATCTTGT TTACAGTCTG
pmtBALA3-10noindel  .......... ..TCCTAATG CAGTTGAATT GGCGTACTGT TTGAACTCTG
             pmt_F  .......... ..TCCTAATG CAGTTGAATT GGCGTACTGT TTGAACTCTG
            pmt_D2  .......... ..TCCTAATG CAGTTGAATT GGCGTACTGT TTGAACTCTG
              pmtE  .......... ..TCCTAATG CAGTTGAATT GGCCTACTGT TTGAACTCTG

                    751                                                800
            pmt_A1  AAGCTGAACT TGAAAATGCA ATCAATACTG CGAAAGGGAT CTACTGTGAA
             pmtA2  AAGCTGAACT TGAAAATGCA ATCAATACTG CGAAAGGGAT CTACTGTGAA
            pmt_D1  AAGCTGAACT TGAAAATGCA ATCAATACTG CGAAAGGGAT CTACTGTGAA
             pmt_B  AAGCTGAACT GGAAAATGCA ATCAATACTG CAAAAGGGAT CTACTGTGAA
             pmt_C  AAGCTGAACT TGAAAATGCA ATCAATACTG CGAAAGGGAT CTACTGTAAA
       pmtBALA3-10  AAGCTGAACT TGAAAATGCA ATCAATACTG CGAAAGGGAT CTACTGTGAA
       pmtOvillosa  AAATTCAACT CGAAAAAGAA GTCAACATGG CAAGGAAGAT GCATTGTAAT
pmtBALA3-10noindel  AAGCTGAACT TGAAAATGCA ATCAATACTG CGAAAGGGAT CTACTGTGAA
             pmt_F  AAGCTGAACT TGAAAATGCA ATCAATACTG CGAAAGGGAT CTACTGTGAA
            pmt_D2  AAGCTGAACT TGAAAATGCA ATCAATACTG CGAAAGGGAT CTACTGTGAA
              pmtE  AAGCTGAACT TGAAAATGCA ATCAATACTG CGAAAGGGAT CTACTGTGAA

                    801                                                850
            pmt_A1  CCTTGG.TCA ATAAGTAAGA TGTAGTTTGA TCAAAATATT TATGTAAAAG
             pmtA2  CCTTGG.TCA ATAAGTAAGA TGTAGTTTGA TCAAAATATT TATGTAAAAG
            pmt_D1  CCTTGG.TCA ATAAGTAAGA TGTAGTTTGA TCAACATATT TATGTAAAAG
             pmt_B  CCTTGG.TCA ATAAGTAAGA TGTAGTTTGA TCAAAATATT TATGTAAAAG
             pmt_C  CCTTGG.TCA ATAAATGAAA TGTAGTTTGA TCATAATATT TATTCAAAAG
       pmtBALA3-10  CCTTGG.TCA ATAAATGAAA TGTAATGAAA TCAAAATATT TATGCAAAAG
       pmtOvillosa  CTACCCATCA ATCAGTTTGA TCA..CAACA TTAATTCAAT GCTATAAAAA
pmtBALA3-10noindel  CCTTGG.TCA ATAAGCAGGC TGGACCATTA TTAACCCGTT CCTGACACGT
             pmt_F  CCTTGG.TCA ATAAATAAGA TGTAGTTTGA TCAAAATATT TATGTAAAAG
            pmt_D2  CCTTGG.TCA ATAAGTAAGA TGTAGTTTGA TCAAAATATT TATGTAAAAG
              pmtE  CCTTGG.TCA ATAAGTAAGA TGTAGTTTGA TCAAAATATT TATGTAAAAG

                    851                                                900
            pmt_A1  AGCA....AA CAAA..AATA TCTGCA.TA. TTATGGTATT TTTACAAAAA
             pmtA2  AGCA....AA CAAA..AATA TCTGCA.TA. TTATGGTATT TTTACAAAAA
            pmt_D1  TGCA....AA CAAA..AATA TCTGCAGTA. TTATGGTATT TTTGCAAAAA
             pmt_B  TGCA....AA CAAA..AATA TCTACAGTA. TTATGGTATT TTTGCAAAAA
             pmt_C  TGTA....AA CAAA..AATA TCTG...... ...TGGTGTT TTCGCAAAA.
       pmtBALA3-10  TGTA....AG CAAA.AAATA TCTGCACTAC TTATCGCCGT GTCCCAATAA
       pmtOvillosa  CGAAATA.TT CATA.TACTA TATTGA.TT. TCGTAATCCA TCCGCAAAA.
pmtBALA3-10noindel  TCTATCGGAA CTTAGTAATG CGTGGACCA. ATATAGTCCA TTTGTTATCT
             pmt_F  TGCA....AA CAAA..AATA TCTGGAGTA. TTATGGTATT TTCGCAAAA.
            pmt_D2  TGCA....AA CAAA..AATA TCTGCAGTA. TTATGGTATT TTTGCAAAAG
              pmtE  TGCA....AA CAAA..AATA TCTGCAGTA. TTATGGTATT TTTGCAAAAA

                    901                                                950
            pmt_A1  .......... ..TCCAACTA CTTGATGT.. AC.TACTTAT CGCC.....G
             pmtA2  .......... ..TCCAACTA CTTGATGT.. AC.TACTTAT CGCC.....G
            pmt_D1  .......... ..TCCAACTA CGTGATGC.. AC.TACTTAT CGCC.....G
             pmt_B  .......... ..TCCAACTA CTTGGTGC.. AC.TACTTAT CGCC.....G
             pmt_C  .......... ..TCCAATTC CGTGATGC.. AC.TACTTAT CGCT.....G
       pmtBALA3-10  ACCAACAAAC AGTCTAAGAA CGTTCTACAC ACATAACGCT GGTACCACTG
       pmtOvillosa  .......... ....AAACTA CGTGATGA.. AC.TAATTTT GGTGT..TTA
pmtBALA3-10noindel  .......... ..TTTAAGAA CGTTCTTAG. AC.TGTTAGT GGTTTACTGG
             pmt_F  .......... ..TCCAACTA CGTGATGC.. AC.TACTTAT CGCC.....G
            pmt_D2  .......... ..TCCAACTA CTTGGTGC.. AC.TACTTAT CGCC.....G
              pmtE  .......... ..TCCAACTA CGTGATGC.. AC.TACTTAT CGCC.....G

                    951                                               1000
            pmt_A1  TGTATGACTT ATCGA...TA .....AATAA AG..TAAACG TATT......
             pmtA2  TGTATGACTT ATCGA...TA .....AATAA AG..TAAACG TATT......
            pmt_D1  TGTATGACTT ATCGA...TA .....AATAA AG..TAAACG TATT......
             pmt_B  TGTATGACTT ATCGA...TA .....AATAA AG..TAAACG TATT......
             pmt_C  TGTATGACTT GTCGA...TA .....AATAA AG..TAAACG TATT......
       pmtBALA3-10  GTACCGTCCT ATATACTGTA CAGCCAAGCA AAATGAGACG CACGGCAACG
       pmtOvillosa  TAAATGACTT ATATG...TA T...CAATCA A...TAAATG CATC......
pmtBALA3-10noindel  GGTATGACTT ATCGA...TA .....AATAA AG..TAAACG TATT......
             pmt_F  TGTATGACTT ATCGA...TA .....AATAA AG..TAAACG TATT......
            pmt_D2  TGTATGACTT ATCGA...TA .....AATAA AG..TAAACG TATT......
              pmtE  TGTATGACTT ATCGA...TA .....AATAA AG..TAAACG TATT......

                    1001                                              1050
            pmt_A1  ..AGACAATG TATCAAACCT TCCTGA..CA TTTGCAATCT TGCAAAAAC.
             pmtA2  ..AGACAATG TATCAAACCT TCCTGA..CA TTTGCAATCT TGCAAAAAA.
            pmt_D1  ..AGACAATG TATCAAATCT TCCTGA..CA TTTGCAATCT TGCAAAAAA.
             pmt_B  ..AGACAATG TATCAAACCC TCCTGA..CA TTTGCAATCC TGCAAAAAA.
             pmt_C  ..AGACAATG TATCAAAACT TCCTGA..CA TTTGCAATCT TGCAAAAAA.
       pmtBALA3-10  CAAGGTACAG TTTTTAGCCG TGCCATCGAG TTAGGCGAAT TGCGAAAAAA
       pmtOvillosa  ..ACATAAAA .ATCAATCTT TCGCAATGCT TTGTAAATGT TTTCTTTTA.
pmtBALA3-10noindel  ..AGACAATG TATCAAGCCT TCCTGA..CA TTTGCAATCT TGCAAAAAAA
             pmt_F  ..AGACAATG TATCAAACCT TCCTGA..CA TTTGTAATCT TGCAAAAAAA
            pmt_D2  ..AGACAATG TATCAAGCCT TCCTAA..CA TTTGCAATCT TGCAAAAAAA
              pmtE  ..AGACAATG TATCAAACCT TCCTGA..CA TTTGCAATCT TGCAAAAA..

                    1051                                              1100
            pmt_A1  ATATTTATTT TGCACACGGC ACTTTGCACG CTCTTCCT.. CGACTAATAT
             pmtA2  ATATTTATTT TGCACACGGC ACTTTGCACG CTCTTCCT.. CGACTAATAT
            pmt_D1  .TATTTATTT TGCACACGGC ACTTTGCACG CTCTTCC... CGACTAATAT
             pmt_B  ATATTTATTT TGCACACGGC ACTTTGCACG CTCTTCCT.. CGACTAATAT
             pmt_C  .TATTTATTT TGCACACGGC ACTTTACACG CTCTTCCCC. CGACTATTAT
       pmtBALA3-10  CTCGGAATTC GGTCTTTGTT AACAAACGTT GTAAACAAT. CATTGCATCA
       pmtOvillosa  AGTCTGATTT TGCACACGGG ATGATGTTCC ATAAGCGTTG TGTACTTTGT
pmtBALA3-10noindel  ATATTTATTT TGCACACGGC ACTTTGCACG CTCTTCCCC. CGACTATTAT
             pmt_F  ATATTTATTT TGCTTACGGC ACTTTGCACG CTCTCCC... .GACTAATAT
            pmt_D2  ATATTCGCTT TGCACACGGC ATTTTGCACG CTCTTCCCC. CGACTATTAT
              pmtE  ATATTTATTT TGCACACGGC ACTTTGCACG CTCTTCCT.. CGACTAATAT

                    1101                                              1150
            pmt_A1  GTTGATCGAA TAATATC... ...CCTTCAG ACAATTTTAT AATCTTATCT
             pmtA2  GTTGATCGAA TAATATC... ...CCTTCAG ACAATTTTAT AATCTTATCT
            pmt_D1  GTTGATCGAA TAATATC... ...CCTTCAG ACAATTTTAT AATCTTATCT
             pmt_B  GTTGATCGAA TAATATC... ...CCTTCAG ACAATTTTAT AATCTTATCT
             pmt_C  TTTTATCTAA TAATATC... ...CCTTCAG ACAATTTTAT AATCTTATCT
       pmtBALA3-10  GCTGATCAAT GCATATTTCA GAACACGCAG AAATCTTTGT TTACTTTTGT
       pmtOvillosa  GTTGATTGTA TTATATTATA TT.CATTCGA ACCTTTTTCA TCGCTTGTAT
pmtBALA3-10noindel  GTTAATCGAA TAATATC... ...CTCTCAG ACAATTTTAT AATCTTATCT
             pmt_F  GTTGATCGAA TAATATC... ...CCTCCAG ACAATTTTAT AATCTTATCT
            pmt_D2  GTTGATCGGT TTATATC... ...CCTTCAG ACAATTTTAT AATCTTATCT
              pmtE  GTTGATCGAA TAATATC... ...CCTTCAG ACAATTTTAT AATCTTATCT

                    1151                                              1200
            pmt_A1  CATCATATAC ATGCATGCAC A.CGGCAC.. ..TAATA... ..........
             pmtA2  CATCATATAC ATGCATGCAC A.CGGCAC.. ..TAATA... ..........
            pmt_D1  CCTCATTTAC ATGCATGCAC A.CGGCAC.. ..TAATACAG GATCGATTAA
             pmt_B  CATCATATAC ATGCATGCAC A.CGGCAC.. ..TAATA... ..........
             pmt_C  CCTCATATAC ATGCATGCAC A.CGGCAC.. ..TAATACAG GATTGATTAA
       pmtBALA3-10  TTTTAGTGAT TACTGTGAAA TTCCGCTTCT GTTTTTAAAA AAATGGCTAC
       pmtOvillosa  TTACCTTATC TCATTTGCAC A.CGGCAT.. ..TTATGGCA TAATCTGTAT
pmtBALA3-10noindel  ...CATATAC ATGCATGCAC A.CGGCAC.. ..TAATATAG GATTGATTAA
             pmt_F  CCTCATATAC ATGCATGCAC A.CGGCAC.. ..TAATA... ..........
            pmt_D2  CCTCATATAC ATGCATGCAC A.CGGCAC.. ..TAATACAG GATCGATTAA
              pmtE  CATCATATAC ATGCATGCAC A.CGGCAC.. ..TAATA... ..........

                    1201                                              1250
            pmt_A1  .......... .......... .......... ..TGCACACG GGCCAT....
             pmtA2  .......... .......... .......... ..TGCACACG GGCCAT....
            pmt_D1  TT.......T ATA....... .......... ..TGCACACG GGCCAT....
             pmt_B  .......... .......... .......... ..TGCACACG GGCCAT....
             pmt_C  TT.......T ATA....... .......... ..TGCACACG GG........
       pmtBALA3-10  TTGCCTAACT CAATGACACG GCTTGAAGAT TCTGCTAGCG GTTCGCCGCG
       pmtOvillosa  TT.......T GCACGAAACT TGTCGTTGCT GTTGCACACG TTTCAC....
pmtBALA3-10noindel  TT.......T ATA....... .......... ..TGCACACG GGCCAT....
             pmt_F  .......... .......... .......... ..TGCACACG GGCCAT....
            pmt_D2  TT.......T ATA....... .......... ..TGCACACG GGCCAT....
              pmtE  .......... .......... .......... ..TGCACACG GGCCAT....

                    1251                                              1300
            pmt_A1  TTC.AGCTGC ACACGGCTCA AAAATACC.. .AA....GTA ACATTAAAAA
             pmtA2  TTC.AGCTGC ACACGGCTCA AAAATACC.. .AA....GTA ACATTAAAAA
            pmt_D1  TTC.AGTTGC ACACGGCTCA AAAATACC.. .AA....GTA ACATTAAAAA
             pmt_B  TTC.AGCTGC ACACGGCTCA AAAATACC.. .AA....GTA ACATTAAAAA
             pmt_C  .......... ..ACGGCTCA AAAATGCC.. .AA....GTG ACATTAAAAA
       pmtBALA3-10  TGTCATTTTG CTTTGGCTGT ACAGTACGTC TAAACTGGTA ACCAAGAACG
       pmtOvillosa  TCCTAATTGA ACACGGCCCG AAAATATA.. .ACTCTGGTG AACATATATA
pmtBALA3-10noindel  TTT.AGTTGC ACACGGCTCA AAAATACC.. .AA....GTA ACATTAAAAA
             pmt_F  TTC.AGCTGC ACACGGCTCA AAA.TATC.. .AA....GTA ACATTAAAAA
            pmt_D2  TTC.AGTTGC ACACGGCTCA AAAATACC.. .AA....GTA ACATTAAAAA
              pmtE  TTC.AGCTGC ACACGGCTCA AAAATACC.. .AA....GTA ACATTAAAAA

                    1301                                              1350
            pmt_A1  GAAAAGACAC CC..AGATTC .GCATTCA.. .TAGTAC..A GATTGTGTCC
             pmtA2  GAAAAGACAC CC..AGATTC .GCATTCA.. .TAGTAC..A GATTGTGTCC
            pmt_D1  GGAAAGACAT CC..AGATTC .GCATTCA.. .TAGTAC..A GATTGTGTCC
             pmt_B  GAAAAGACAC CC..AGATTC .GCATTCA.. .TAGTAC..A GATTGTGTCC
             pmt_C  GGAAAGACAT CC..AGATTC .GCATTCA.. .TAGTTC..A GATTGTGTCC
       pmtBALA3-10  TTCTGAGCCG GGTAAAATGG CACAGCCAGC ATGGTGCTAA GAACGT.TCT
       pmtOvillosa  AAAAGAACTG GAGCAGACTC TACATTCA.. .AAGTT...A GATTGTGTCC
pmtBALA3-10noindel  GGAACGACAT CCC.AGATTC .GCATTCA.. .TAGTAC..A GATTGTATCC
             pmt_F  GGAAAGACAT CC..AGATTC .GCATTCA.. .TAGTAC..A GATTGTGTCC
            pmt_D2  GGAAAGACAT CC..AGATTC .ACATTCA.. .TAGTAC..A GATTGTGTCC
              pmtE  GGAAAGACAT CC..AGATTC .GCATTCA.. .TAGTAC..A GATTGTGTCC

                    1351                                              1400
            pmt_A1  AGCATTCTAA CTCTAAAAAC TCAA..GCAG CCCCAGAAAA AACTGTTTCA
             pmtA2  AGCATTCTAA CTCTAAAAAC TCAA..GCAG CCCCAGAAAA AACTGTTTCA
            pmt_D1  AGCATTCTAA CTCTAAAAAC TCAA..GCAA CCC.AGAAAA AACTATTTCA
             pmt_B  AGCATTCTAA CTCTAAAAAC TCAA..GCAG CCCCAGAAAA AACTGTTTCA
             pmt_C  AGCATTCTTA CTCTAAAAAC TCAA..GCAA CCC.AGAAAA A.CTATTTCA
       pmtBALA3-10  TTGGTGGTAC CACCAAACCC ACCACTGCAA CGGCGGAACG TACTGCTTAG
       pmtOvillosa  AGCATTCCAA CCCG.AATCT ACCT..GCAA TACTACTAAT A.ATCCAAAA
pmtBALA3-10noindel  GGCATTCTAA CTCTTAAATC TCAA..ACAA CCC.AGAAAA ATTTATTTCA
             pmt_F  AGCATTCTAA CTCTAAAACC TCAA..GCAA CCC.AGAAAA AACTATTTCA
            pmt_D2  AGCATTCTAA CTCTAAAAAC TCAA..GCAA ACC.AGAAAA AACTATTTCA
              pmtE  AGCATTCTAA CTCTAAAAAC TCAA..GCAA CCC.AGAAAA AACTATTTCA

                    1401                                              1450
            pmt_A1  ....TTTCAA TCTCGCAGTT CTT.CAAATT CTCTAACGAA AACCATGTCG
             pmtA2  ....TTTCAA TCTCGCAGTT CTT.CAAATT CTCTAACGAA AACCATGTCG
            pmt_D1  ....TTTCAA TCTCGTAGTT CTT.CAAATT CTATAACGAA AGCCATGTCG
             pmt_B  ....TTTCAA TCTCGCAGTT CTT.CAAATT CTCTAACGAA AACCATGTCG
             pmt_C  ....TTTCAA TCTCGCAGTT TTTTCAAATT CTATAACGAA AACCATGTCG
       pmtBALA3-10  GTTCTTACAA TGGACCATGT TTGCGTGATT .TATGCTGCA CTGCTGTGCT
       pmtOvillosa  ....TTAAAA AAGTTCATTT CTT..AAATA CT..TACGT. ..C.ATGTCG
pmtBALA3-10noindel  ....TTTCAA TCTCGCAGTT CTT.CAAATT CTATAACGTA AACCATGTCG
             pmt_F  ....TTTCAA TCTCGCAGTT CTT.CAAATT CTATAACGAA AACCATGTCG
            pmt_D2  ....TTTCAA TCTCGTAGTT CTT.CAAATT CTATAACGAA AGCCATGTCG
              pmtE  ....TTTCAA TCTCGCAGTT CTT.CAAATT CTATAACGAA AACCATGTCG

                    1451                                              1500
            pmt_A1  TCAACTCAAG GTAACGGTTC TTTTCCATTA TTGAAACCT. ATACATTAGT
             pmtA2  TCAACTCAAG GTAACGGTTC TTTTCCATTA TTGAAACCT. ATACATTAGT
            pmt_D1  TCAACTCAAG GTAACGGTTC TTTTCCATTA TTGAAACCT. GTATATTAGT
             pmt_B  TCAACTCAAG GTAACGGTTC TTTTCCATTA TTGAAACCT. ATACATTAGT
             pmt_C  TCAACTCAAG GTACCGGTTC TTTTCCATTA TTGAAACTT. GTAAATTAGT
       pmtBALA3-10  ACGAATCGCC GTGTATATGC AATTT.AGTA ATGTAAACAA ATATAAACAA
       pmtOvillosa  TCATCTCAAG GTAA..GTTT ATTTTAAGTA TTGAAGCCAC AGAGTCAAAA
pmtBALA3-10noindel  TCAACTCAAG GTAACGGTTC TTTTCCATTA TTGAAACCT. GTACATTAGT
             pmt_F  TCAACTCAAG GTAACGGTTC TTTTCCATTA TTGAAACCT. GTACATTAGT
            pmt_D2  TCAACTCAAG GTAACGGTTC TTTTCCATTA TTGAAACCT. GTATATTAGT
              pmtE  TCAACTCAAG GTAACGGTTC TTTTCCATTA TTGAAACCT. GTACATTAGT

                    1501                                              1550
            pmt_A1  TGTAATTATA TT......GC TAAATAGTTT ACAGATTGAT TTAACAAATA
             pmtA2  TGTAATTATA TT......GC TAAATAGTTT ACAGATTGAT TTAACAAATA
            pmt_D1  TGTAATTATA TC......GC TAAATAGTTT ACAGGTTGAT TTAACAAATT
             pmt_B  TGTAATTATA TT......GC TAAATAGTTT ACAGATTGAT ATAACAAATA
             pmt_C  TATAATTATA TC......GC TAAATAG... ....GTTGAT TTAATAAATA
       pmtBALA3-10  CAGTTTATAA ACAGTATAAA ACAACAATTT CTA.ATTTTT ATAACGAACA
       pmtOvillosa  AGGAATCAAA TCTTGAAAGC AAAATTATAT TGACAATACA TTTTAAAATG
pmtBALA3-10noindel  TGTAATTATA TC......GC TAAATAGTTT ACAGGTTGAT TTAACAAATA
             pmt_F  TGTAATTATA TC......GC TAAATAGTTT ACAGATTGAT TTAACAAATA
            pmt_D2  TGTAATTATA TC......GC TAAATAGTTT ACAGGTTGAT TTAACAAATT
              pmtE  TGTAATTATA TC......GC TAAATAGTTT ACAGGTTGAT TTAACAAATA

                    1551                                              1600
            pmt_A1  ATTAATGTTT CTTAAGGATC CGCATCTGAA GCCATCAGAA ATT.GCTTAT
             pmtA2  ATTAATGTTT CTTAAGGATC CGCATCTGAA GCCATCAGAA ATT.GCTTAT
            pmt_D1  ATTAATGTTT CTTAAGGATC CGCATCTGAA GCCATCATTA ATT.GCTTAT
             pmt_B  ATTAATGTTT CTTAAGGATC CGCATCTGAT GCCATCAGAA ATT.GCTTAT
             pmt_C  ATTAATGTTT CTTAAGGATC TGCATCTGAA GCCATCAGAA ATT.GCTTAT
       pmtBALA3-10  TTTACTAAAT TCTAAAAATA ATACAGTAAA ATTAACAAAT TTTCGCGTGT
       pmtOvillosa  ATGTATATAT ATTAAGGTTC TGCAAGCGAC GCCATAAGAA ACT.GCGTGT
pmtBALA3-10noindel  ATTAATGTTT CTTAAGGATC CGCATCTGAA GCCATCAGAA ATT.GCTTAT
             pmt_F  ATTAATGTTT CTTAAGGATC CGCATCTGAA GCCATCAGAA ATT.GCTTAT
            pmt_D2  ATTAATGTTT CTTAAGGATC CGCATCTGAA GCCATCAGAA ATT.GCTTAT
              pmtE  ATTAATGTTT CTTAAGGATC CGCATCTGAA GCCATCAGAA ATT.GCTTAT

                    1601                                              1650
            pmt_A1  GTTGTGGCGA AAATTGCAAA TGCGGGGGTG C......TGA AGGCAAATCG
             pmtA2  GTTGTGGCGA AAATTGCAAA TGCGGGGGTG C......TGA AGGCAAATCG
            pmt_D1  GTTGTGGCGA AAATTGCAAA TGCGGGGGTG C......TGA AGGCAAATCG
             pmt_B  GTTGTGGCGA AAATTGCAAA TGCGGGGGTG C......TGA AGGCAAATCG
             pmt_C  GTTGTGGCGA AAACTGCAAA TGCGGGGGTG C......TGA AGGCAAATCG
       pmtBALA3-10  ATTATGTATA ATGAAACAAA TAATTAAGTC CCATCTGTCT TCGACAGTGA
       pmtOvillosa  GCTGTGGAGA TAACTGCAAA TGTGGAGGAG C......TGA AGGAAAGTCA
pmtBALA3-10noindel  GTTGTGGCGA AAATTGCAAA TGCGGGGGTG C......TGA AGGCAAATCG
             pmt_F  GTTGTGGCGA AAATTGCAAA TGCGGGGGTG C......TGA AGGCAAATCG
            pmt_D2  GTTGTGGCGA AAATTGCAAA TGCGGGGGTG C......TGA AGGCAAATCG
              pmtE  GTTGTGGCGA AAATTGCAAA TGCGGGGGTG C......TGA AGGCAAATCG

                    1651                                              1700
            pmt_A1  CCC...ACTT GTTGTAAAGA GAAA..AAGT GTTGTGGAGG A.GGAG..CA
             pmtA2  CCC...ACTT GTTGTAAAGA GAAA..AAGT GTTGTGGAGG A.GGAG..CA
            pmt_D1  CCC...ACTT GTTGTAAAGA GAAA..AAGT GTTGTGGAGG A.GGAG..AA
             pmt_B  CCC...ACTT GTTGTAAAGA GAAA..AAGT GTTGTGGAGG A.GGAG..CA
             pmt_C  CCC...ACTT GTTGTAAAGA GAAA..AAGT GTTGTGGAGG ....AG..CA
       pmtBALA3-10  CAGGGTACAT CTTGTGGAAC AACAGCACTT GATGCACAGT AAGGATTACT
       pmtOvillosa  CCC...GCTT GTTGTAAAGC AAAA..AACT GTTGTAAAGG A.GCAGGTCA
pmtBALA3-10noindel  CCC...ACTT GTTGTAAAGA GAAA..AAGT GTTGTGGAGG A.GGAG..CA
             pmt_F  CCC...ACTT GTTGTAAAGA GAAA..AAGT GTTGTGGAGG A.GGAG..CA
            pmt_D2  CCC...ACTT GTTGTAAAGA GAAA..AAGT GTTGTGGAGG A.GGAG..AA
              pmtE  CCC...ACTT GTTGTAAAGA GAAA..AAGT GTTGTGGAGG ....AG..CA

                    1701                                              1750
            pmt_A1  A......... .CTCAAACTG CATCTTGTTG CACTTGCTGT GGTCCAGATT
             pmtA2  A......... .CTCAAACTG CATCTTGTTG CACTTGCTGT GGTCCAGATT
            pmt_D1  A......... .CTCAAACTG CATCTTGTTG CACTTGCTGT GGTCCAGATT
             pmt_B  A......... .CTCAAACTG CATCTTGTTG CACTTGCTGT GGTCCAGATT
             pmt_C  A......... .CTCAAACTG CATCTTGTTG CACTTGCTGT GGTCCAGATT
       pmtBALA3-10  AAGAACTTA. TCAACAACTT AATTTTGCCT GAGCTACACT TGTTTAAATT
       pmtOvillosa  AGCATCCCAA TCTCAAACTG CATCTTGTTG CACTTGCTGT GGTCCA....
pmtBALA3-10noindel  A......... .CTCAAACTG CATCTTGTTG CACTTGCTGT GGTCCAGATT
             pmt_F  A......... .CTCAAACTG CATCTTGTTG CACTTGCTGT GGTCCAGATT
            pmt_D2  A......... .CTCAAACTG CATCTTGTTG CACTTGCTGT GGTCCAGATT
              pmtE  A......... .CTCAAACTG CATCTTGTTG CACTTGCTGT GGTCCAGATT

                    1751                                              1800
            pmt_A1  GTGTCTGCAA GG........ .......... .......... ..........
             pmtA2  GTGTCTGCAA GG........ .......... .......... ..........
            pmt_D1  GTGTCTGCAA GG........ .......... .......... ..........
             pmt_B  GTGTCTGCAA GG........ .......... .......... ..........
             pmt_C  GTGTCTGCAA GG........ .......... .......... ..........
       pmtBALA3-10  GATTAATTAG AATCAAATAC TGAATCCAAT TGTCCAAACT ATAAGTCCTG
       pmtOvillosa  .......... .......... .......... .......... ..........
pmtBALA3-10noindel  GTGTCTGCAA GG........ .......... .......... ..........
             pmt_F  GTGTCTGCAA GG........ .......... .......... ..........
            pmt_D2  GTGTCTGCAA GG........ .......... .......... ..........
              pmtE  GTGTCTGCAA GG........ .......... .......... ..........

                    1801                                              1850
            pmt_A1  .......... .......... .......... .......... ..........
             pmtA2  .......... .......... .......... .......... ..........
            pmt_D1  .......... .......... .......... .......... ..........
             pmt_B  .......... .......... .......... .......... ..........
             pmt_C  .......... .......... .......... .......... ..........
       pmtBALA3-10  ACTATAACAC AAAATAACTG TTCTAAATTA TTACCTTTTC TAGCTTTCAA
       pmtOvillosa  .......... .......... .......... .......... ..........
pmtBALA3-10noindel  .......... .......... .......... .......... ..........
             pmt_F  .......... .......... .......... .......... ..........
            pmt_D2  .......... .......... .......... .......... ..........
              pmtE  .......... .......... .......... .......... ..........

                    1851                                              1900
            pmt_A1  .......... .......... .......... .......... ..........
             pmtA2  .......... .......... .......... .......... ..........
            pmt_D1  .......... .......... .......... .......... ..........
             pmt_B  .......... .......... .......... .......... ..........
             pmt_C  .......... .......... .......... .......... ..........
       pmtBALA3-10  CTTACTGCAG TGGCTCAAAA TTCAGTCTAC TTTGAAACTA ATTTAAAACG
       pmtOvillosa  .......... .......... .......... .......... ..........
pmtBALA3-10noindel  .......... .......... .......... .......... ..........
             pmt_F  .......... .......... .......... .......... ..........
            pmt_D2  .......... .......... .......... .......... ..........
              pmtE  .......... .......... .......... .......... ..........

                    1901                                              1950
            pmt_A1  .......... .......... .......... .......... ..........
             pmtA2  .......... .......... .......... .......... ..........
            pmt_D1  .......... .......... .......... .......... ..........
             pmt_B  .......... .......... .......... .......... ..........
             pmt_C  .......... .......... .......... .......... ..........
       pmtBALA3-10  ATAGTATCAG CCACATAATG TTTTCGTTTT GAGCTTACCT ACTTACAAAC
       pmtOvillosa  .......... .......... .......... .......... ..........
pmtBALA3-10noindel  .......... .......... .......... .......... ..........
             pmt_F  .......... .......... .......... .......... ..........
            pmt_D2  .......... .......... .......... .......... ..........
              pmtE  .......... .......... .......... .......... ..........

                    1951                                              2000
            pmt_A1  .......... .......... .......... .......... ..........
             pmtA2  .......... .......... .......... .......... ..........
            pmt_D1  .......... .......... .......... .......... ..........
             pmt_B  .......... .......... .......... .......... ..........
             pmt_C  .......... .......... .......... .......... ..........
       pmtBALA3-10  TCAAGAGCGG GTTTGTGTTT GTGGATGTAA GCAGAAGCAG AATTTTGGCG
       pmtOvillosa  .......... .......... .......... .......... ..........
pmtBALA3-10noindel  .......... .......... .......... .......... ..........
             pmt_F  .......... .......... .......... .......... ..........
            pmt_D2  .......... .......... .......... .......... ..........
              pmtE  .......... .......... .......... .......... ..........

                    2001                                              2050
            pmt_A1  .......... .......... .......... .......... ..........
             pmtA2  .......... .......... .......... .......... ..........
            pmt_D1  .......... .......... .......... .......... ..........
             pmt_B  .......... .......... .......... .......... ..........
             pmt_C  .......... .......... .......... .......... ..........
       pmtBALA3-10  GTTTTTTTGT TGTGATAAGT GGATCGTACC ACTGGTACGG TCTTAGAACG
       pmtOvillosa  .......... .......... .......... .......... ..........
pmtBALA3-10noindel  .......... .......... .......... .......... ..........
             pmt_F  .......... .......... .......... .......... ..........
            pmt_D2  .......... .......... .......... .......... ..........
              pmtE  .......... .......... .......... .......... ..........

                    2051                                              2100
            pmt_A1  .......... .......... .......... .......... ..........
             pmtA2  .......... .......... .......... .......... ..........
            pmt_D1  .......... .......... .......... .......... ..........
             pmt_B  .......... .......... .......... .......... ..........
             pmt_C  .......... .......... .......... .......... ..........
       pmtBALA3-10  AAACTGAAAA GTATGGAAGC ACTGCAGAAA TGCATGGCAG GCTGGACCAT
       pmtOvillosa  .......... .......... .......... .......... ..........
pmtBALA3-10noindel  .......... .......... .......... .......... ..........
             pmt_F  .......... .......... .......... .......... ..........
            pmt_D2  .......... .......... .......... .......... ..........
              pmtE  .......... .......... .......... .......... ..........

                    2101                                              2150
            pmt_A1  .......... .......... .......... .......... ..........
             pmtA2  .......... .......... .......... .......... ..........
            pmt_D1  .......... .......... .......... .......... ..........
             pmt_B  .......... .......... .......... .......... ..........
             pmt_C  .......... .......... .......... .......... ..........
       pmtBALA3-10  TATTAACCCG TTCCTGACAC GTTCTATCGG AACTTAGTAA TGCGTGGACC
       pmtOvillosa  .......... .......... .......... .......... ..........
pmtBALA3-10noindel  .......... .......... .......... .......... ..........
             pmt_F  .......... .......... .......... .......... ..........
            pmt_D2  .......... .......... .......... .......... ..........
              pmtE  .......... .......... .......... .......... ..........

                    2151                                              2200
            pmt_A1  .......... .......... .......... .......... ..........
             pmtA2  .......... .......... .......... .......... ..........
            pmt_D1  .......... .......... .......... .......... ..........
             pmt_B  .......... .......... .......... .......... ..........
             pmt_C  .......... .......... .......... .......... ..........
       pmtBALA3-10  AATATAGTCC ATTTGTTATC TTTTAAGAAC GTTCTTAGAC TGTTAGTGGT
       pmtOvillosa  .......... .......... .......... .......... ..........
pmtBALA3-10noindel  .......... .......... .......... .......... ..........
             pmt_F  .......... .......... .......... .......... ..........
            pmt_D2  .......... .......... .......... .......... ..........
              pmtE  .......... .......... .......... .......... ..........

                    2201                                              2250
            pmt_A1  .......... .......... .......... .......... ..........
             pmtA2  .......... .......... .......... .......... ..........
            pmt_D1  .......... .......... .......... .......... ..........
             pmt_B  .......... .......... .......... .......... ..........
             pmt_C  .......... .......... .......... .......... ..........
       pmtBALA3-10  TTACTGGGGT ATGACTTATC GATAAATAAA GTAAACGTAT TAGACAATGT
       pmtOvillosa  .......... .......... .......... .......... ..........
pmtBALA3-10noindel  .......... .......... .......... .......... ..........
             pmt_F  .......... .......... .......... .......... ..........
            pmt_D2  .......... .......... .......... .......... ..........
              pmtE  .......... .......... .......... .......... ..........

                    2251                                              2300
            pmt_A1  .......... .......... .......... .......... ..........
             pmtA2  .......... .......... .......... .......... ..........
            pmt_D1  .......... .......... .......... .......... ..........
             pmt_B  .......... .......... .......... .......... ..........
             pmt_C  .......... .......... .......... .......... ..........
       pmtBALA3-10  ATCAAGCCTT CCTGACATTT GCAATCTTGC AAAAAAAATA TTTATTTTGC
       pmtOvillosa  .......... .......... .......... .......... ..........
pmtBALA3-10noindel  .......... .......... .......... .......... ..........
             pmt_F  .......... .......... .......... .......... ..........
            pmt_D2  .......... .......... .......... .......... ..........
              pmtE  .......... .......... .......... .......... ..........

                    2301                                              2350
            pmt_A1  .......... .......... .......... .......... ..........
             pmtA2  .......... .......... .......... .......... ..........
            pmt_D1  .......... .......... .......... .......... ..........
             pmt_B  .......... .......... .......... .......... ..........
             pmt_C  .......... .......... .......... .......... ..........
       pmtBALA3-10  ACACGGCACT TTGCACGCTC TTCCCCCGAC TATTATGTTA ATCGAATAAT
       pmtOvillosa  .......... .......... .......... .......... ..........
pmtBALA3-10noindel  .......... .......... .......... .......... ..........
             pmt_F  .......... .......... .......... .......... ..........
            pmt_D2  .......... .......... .......... .......... ..........
              pmtE  .......... .......... .......... .......... ..........

                    2351                                              2400
            pmt_A1  .......... .......... .......... .......... ..........
             pmtA2  .......... .......... .......... .......... ..........
            pmt_D1  .......... .......... .......... .......... ..........
             pmt_B  .......... .......... .......... .......... ..........
             pmt_C  .......... .......... .......... .......... ..........
       pmtBALA3-10  ATCCTCTCAG ACAATTTTAT AATCTTATCT CATATACATG CATGCACACG
       pmtOvillosa  .......... .......... .......... .......... ..........
pmtBALA3-10noindel  .......... .......... .......... .......... ..........
             pmt_F  .......... .......... .......... .......... ..........
            pmt_D2  .......... .......... .......... .......... ..........
              pmtE  .......... .......... .......... .......... ..........

                    2401                                              2450
            pmt_A1  .......... .......... .......... .......... ..........
             pmtA2  .......... .......... .......... .......... ..........
            pmt_D1  .......... .......... .......... .......... ..........
             pmt_B  .......... .......... .......... .......... ..........
             pmt_C  .......... .......... .......... .......... ..........
       pmtBALA3-10  GCACTAATAT AGGATTGATT AATTTATATG CACACGGGCC ATTTTAGTTG
       pmtOvillosa  .......... .......... .......... .......... ..........
pmtBALA3-10noindel  .......... .......... .......... .......... ..........
             pmt_F  .......... .......... .......... .......... ..........
            pmt_D2  .......... .......... .......... .......... ..........
              pmtE  .......... .......... .......... .......... ..........

                    2451                                              2500
            pmt_A1  .......... .......... .......... .......... ..........
             pmtA2  .......... .......... .......... .......... ..........
            pmt_D1  .......... .......... .......... .......... ..........
             pmt_B  .......... .......... .......... .......... ..........
             pmt_C  .......... .......... .......... .......... ..........
       pmtBALA3-10  CACACGGCTC AAAAATACCA AGTAACATTA AAAAGGAACG ACATCCCAGA
       pmtOvillosa  .......... .......... .......... .......... ..........
pmtBALA3-10noindel  .......... .......... .......... .......... ..........
             pmt_F  .......... .......... .......... .......... ..........
            pmt_D2  .......... .......... .......... .......... ..........
              pmtE  .......... .......... .......... .......... ..........

                    2501                                              2550
            pmt_A1  .......... .......... .......... .......... ..........
             pmtA2  .......... .......... .......... .......... ..........
            pmt_D1  .......... .......... .......... .......... ..........
             pmt_B  .......... .......... .......... .......... ..........
             pmt_C  .......... .......... .......... .......... ..........
       pmtBALA3-10  TTCGCATTCA TAGTACAGAT TGTATCCGGC ATTCTAACTC TTAAATCTCA
       pmtOvillosa  .......... .......... .......... .......... ..........
pmtBALA3-10noindel  .......... .......... .......... .......... ..........
             pmt_F  .......... .......... .......... .......... ..........
            pmt_D2  .......... .......... .......... .......... ..........
              pmtE  .......... .......... .......... .......... ..........

                    2551                                              2600
            pmt_A1  .......... .......... .......... .......... ..........
             pmtA2  .......... .......... .......... .......... ..........
            pmt_D1  .......... .......... .......... .......... ..........
             pmt_B  .......... .......... .......... .......... ..........
             pmt_C  .......... .......... .......... .......... ..........
       pmtBALA3-10  AACAACCCAG AAAAATTTAT TTCATTTCAA TCTCGCAGTT CTTCAAATTC
       pmtOvillosa  .......... .......... .......... .......... ..........
pmtBALA3-10noindel  .......... .......... .......... .......... ..........
             pmt_F  .......... .......... .......... .......... ..........
            pmt_D2  .......... .......... .......... .......... ..........
              pmtE  .......... .......... .......... .......... ..........

                    2601                                              2650
            pmt_A1  .......... .......... .......... .......... ..........
             pmtA2  .......... .......... .......... .......... ..........
            pmt_D1  .......... .......... .......... .......... ..........
             pmt_B  .......... .......... .......... .......... ..........
             pmt_C  .......... .......... .......... .......... ..........
       pmtBALA3-10  TATAACGTAA ACCATGTCGT CAACTCAAGG TAACGGTTCT TTTCCATTAT
       pmtOvillosa  .......... .......... .......... .......... ..........
pmtBALA3-10noindel  .......... .......... .......... .......... ..........
             pmt_F  .......... .......... .......... .......... ..........
            pmt_D2  .......... .......... .......... .......... ..........
              pmtE  .......... .......... .......... .......... ..........

                    2651                                              2700
            pmt_A1  .......... .......... .......... .......... ..........
             pmtA2  .......... .......... .......... .......... ..........
            pmt_D1  .......... .......... .......... .......... ..........
             pmt_B  .......... .......... .......... .......... ..........
             pmt_C  .......... .......... .......... .......... ..........
       pmtBALA3-10  TGAAACCTGT ACATTAGTTG TAATTATATC GCTAAATAGT TTACAGGTTG
       pmtOvillosa  .......... .......... .......... .......... ..........
pmtBALA3-10noindel  .......... .......... .......... .......... ..........
             pmt_F  .......... .......... .......... .......... ..........
            pmt_D2  .......... .......... .......... .......... ..........
              pmtE  .......... .......... .......... .......... ..........

                    2701                                              2750
            pmt_A1  .......... .......... .......... .......... ..........
             pmtA2  .......... .......... .......... .......... ..........
            pmt_D1  .......... .......... .......... .......... ..........
             pmt_B  .......... .......... .......... .......... ..........
             pmt_C  .......... .......... .......... .......... ..........
       pmtBALA3-10  ATTTAACAAA TAATTAATGT TTCTTAAGGA TCCGCATCTG AAGCCATCAG
       pmtOvillosa  .......... .......... .......... .......... ..........
pmtBALA3-10noindel  .......... .......... .......... .......... ..........
             pmt_F  .......... .......... .......... .......... ..........
            pmt_D2  .......... .......... .......... .......... ..........
              pmtE  .......... .......... .......... .......... ..........

                    2751                                              2800
            pmt_A1  .......... .......... .......... .......... ..........
             pmtA2  .......... .......... .......... .......... ..........
            pmt_D1  .......... .......... .......... .......... ..........
             pmt_B  .......... .......... .......... .......... ..........
             pmt_C  .......... .......... .......... .......... ..........
       pmtBALA3-10  AAATTGCTTA TGTTGTGGCG AAAATTGCAA ATGCGGGGGT GCTGAAGGCA
       pmtOvillosa  .......... .......... .......... .......... ..........
pmtBALA3-10noindel  .......... .......... .......... .......... ..........
             pmt_F  .......... .......... .......... .......... ..........
            pmt_D2  .......... .......... .......... .......... ..........
              pmtE  .......... .......... .......... .......... ..........

                    2801                                              2850
            pmt_A1  .......... .......... .......... .......... ..........
             pmtA2  .......... .......... .......... .......... ..........
            pmt_D1  .......... .......... .......... .......... ..........
             pmt_B  .......... .......... .......... .......... ..........
             pmt_C  .......... .......... .......... .......... ..........
       pmtBALA3-10  AATCGCCCAC TTGTTGTAAA GAGAAAAAGT GTTGTGGAGG AGGAGCAACT
       pmtOvillosa  .......... .......... .......... .......... ..........
pmtBALA3-10noindel  .......... .......... .......... .......... ..........
             pmt_F  .......... .......... .......... .......... ..........
            pmt_D2  .......... .......... .......... .......... ..........
              pmtE  .......... .......... .......... .......... ..........

                    2851                                             2899
            pmt_A1  .......... .......... .......... .......... .........
             pmtA2  .......... .......... .......... .......... .........
            pmt_D1  .......... .......... .......... .......... .........
             pmt_B  .......... .......... .......... .......... .........
             pmt_C  .......... .......... .......... .......... .........
       pmtBALA3-10  CAAACTGCAT CTTGTTGCAC TTGCTGTGGT CCAGATTGTG TCTGCAAGG
       pmtOvillosa  .......... .......... .......... .......... .........
pmtBALA3-10noindel  .......... .......... .......... .......... .........
             pmt_F  .......... .......... .......... .......... .........
            pmt_D2  .......... .......... .......... .......... .........
              pmtE  .......... .......... .......... .......... .........
